# Supplementary material for: Identification of a contact zone and hybridization for two subspecies of the American pika (Ochotona princeps) within a single protected area
Source: PLoS One. 2018 Jul 11;13(7):e0199032. doi: 10.1371/journal.pone.0199032 (PMC6040701; doi:10.1371/journal.pone.0199032)
Supplement: S3 File — (CSV) [file pone.0199032.s003.csv]

Sample_ID	UTM_Zone	X	Y	Site	OCC03	OCC04	OCP03	OCP04	OCP07	OCP20	OCC09	OPC01	OCP02	OCP08	OCP14	OCC02	OCP05	OCP12	OCP17	OCP18	OCP27	OCP06	OCP09	OCP11	OCP16	OCP24
GRSA_001	13	457547	4189854	GRSA	164166	174174	150170	221233	288288	148148	143143	000000	403419	233243	162162	144144	172172	208220	188212	133133	197197	201201	273273	176176	130136	194202
GRSA_003	13	457337	4189900	GRSA	166170	158176	166166	221225	286288	000000	143143	320320	415419	000000	154154	142142	172176	216220	210210	130130	183203	197201	297297	176176	130139	198202
GRSA_008	13	457304	4189518	GRSA	164166	174180	150150	225233	284294	130130	143143	000000	411419	247251	158162	142144	172176	216220	206210	130130	195199	185209	265273	180188	118139	194194
GRSA_010	13	457244	4189476	GRSA	164166	174174	162166	221225	284292	146148	143143	000000	411419	245255	144162	144144	168172	220220	210212	136136	183201	241245	253265	184188	124139	194202
GRSA_013	13	457144	4189539	GRSA	164166	170176	162162	221233	286290	130130	143155	000000	419419	241253	158158	142142	168172	208216	188212	000000	185193	201201	261261	172184	124130	190198
GRSA_018	13	456259	4189955	GRSA	166170	158180	162174	225225	288292	000000	143143	334334	419419	245255	144158	144144	172180	216220	186186	121139	185195	209209	257273	176184	130130	198198
GRSA_025	13	456171	4191175	GRSA	164166	170178	162166	225225	284294	130132	143153	000000	000000	000000	154158	142144	156172	208220	210212	130133	185197	201209	261281	180184	130136	194198
GRSA_027	13	455769	4190736	GRSA	166166	178180	166170	221237	288290	146146	143143	320320	415423	217249	154158	142144	172180	212216	186186	136136	195201	193193	265293	176180	127136	194198
GRSA_035	13	452763	4198590	GRSA	164168	158164	162162	221249	286290	146146	143143	322336	411415	241243	150154	142144	172176	216220	208210	136136	189189	197221	261281	180184	130139	198198
GRSA_040	13	453097	4197855	GRSA	164170	170180	150158	225229	286290	148148	155155	320320	411419	261261	154158	144144	168176	212216	206212	136136	195201	189193	281285	176184	130139	198198
GRSA_041	13	453453	4199797	GRSA	164166	170176	162162	221225	286286	130132	143143	000000	411415	243251	158162	142144	172172	220224	208208	136139	183195	193193	277281	172172	130136	194194
GRSA_045	13	457958	4190190	GRSA	158166	174180	166166	221221	284296	146148	143153	000000	403419	247249	144144	142144	172180	216220	210210	130130	193193	189197	297297	176180	130130	194202
GRSA_046	13	457653	4189990	GRSA	168170	158170	166166	221221	286300	146146	143143	322338	411419	215247	158158	142144	172172	212216	186210	136136	183197	197209	273273	180184	130130	194202
GRSA_047	13	457366	4189645	GRSA	168168	170180	150166	221225	288292	146146	143143	322322	415419	241253	158158	142144	172172	216216	186188	000000	183203	213213	281281	176176	130136	194198
GRSA_056	13	452971	4193193	GRSA	164164	164172	150158	221233	292292	130146	143143	322330	415415	243259	154158	142144	168168	216216	206210	133136	183183	201201	297297	176180	130130	194198
GRSA_058	13	453042	4193258	GRSA	156166	174176	158162	221225	274296	146146	143143	320330	415423	241247	154158	142144	168172	216220	206210	136136	195199	197209	281281	168180	127136	198198
GRSA_059	13	452852	4193664	GRSA	164168	170174	166170	225225	286290	130132	143143	320320	415423	235249	154158	142142	172176	216224	210212	136136	195197	193217	261289	180184	127127	190198
GRSA_060	13	453836	4190677	GRSA	166166	158174	162166	225241	284288	148148	143143	322334	407411	239247	158158	144144	172176	216216	210210	133133	183203	189209	273289	180184	130136	190194
GRSA_065	13	453397	4199747	GRSA	164166	174176	150162	221221	282288	130132	143143	322322	403411	243255	154158	142142	168172	224224	208210	136136	197201	193213	261281	168176	124136	198198
GRSA_067	13	452854	4199152	GRSA	164166	172180	162166	221221	282286	130144	143153	320320	419423	241245	158158	142144	172172	216220	210212	136136	183189	189189	261261	176180	130139	194202
GRSA_069	13	458065	4190304	GRSA	164164	174180	166166	221225	288294	130132	143143	000000	411415	247247	158158	142144	172172	220220	210212	130130	185199	189213	261265	180184	130130	194198
GRSA_086	13	457569	4189855	GRSA	158164	174180	150170	221233	292296	146146	143143	322322	411415	249251	158158	142144	172172	208220	186188	121136	187187	189189	265265	168180	136136	194198
GRSA_087	13	457877	4190354	GRSA	168170	170170	162170	221225	290292	000000	143155	000000	419419	247253	154158	144144	172176	220220	186188	130130	183185	213213	281281	180180	130139	198202
GRSA_093	13	453174	4197840	GRSA	164166	164164	162166	237245	282286	000000	143143	000000	403419	241243	144158	144144	172176	220228	210212	133136	189201	221221	249277	184184	127136	194198
GRSA_098	13	455862	4196377	GRSA	164168	170176	150150	225229	292292	130130	143153	322322	403419	247247	154158	144144	172172	212212	212212	136139	187203	189209	313313	168172	127130	194194
GRSA_099	13	454244	4195331	GRSA	164166	170174	150150	221225	286290	000000	143143	000000	000000	217241	154162	142148	176176	216224	188210	133133	183183	213213	281281	172180	127136	198198
GRSA_102	13	453175	4195092	GRSA	164166	158180	166166	221225	290296	130132	143143	320320	415423	249259	144158	144144	172176	208216	188212	124124	199205	193201	281313	180184	127136	198198
GRSA_103	13	453186	4195028	GRSA	166170	164174	150162	233233	290292	000000	143143	320320	407423	233245	158158	142144	172176	208220	188210	124136	195195	201209	257281	168180	130136	190202
GRSA_106	13	453350	4195059	GRSA	166170	172176	166166	225225	290292	146148	143153	322322	415419	249259	154154	142144	172176	212216	206206	136136	189195	193213	277289	180180	136136	194198
GRSA_108	13	453604	4194997	GRSA	166166	174176	162166	225233	284286	146146	143143	320322	403415	249259	144158	142144	172180	216220	206206	124136	199199	193209	273277	168176	130130	194198
GRSA_109	13	453659	4195070	GRSA	164164	170176	166166	221221	288292	146146	143153	000000	407415	239259	144158	144144	168180	220220	210212	130136	189199	193193	261277	180184	130136	190198
GRSA_112	13	453077	4198018	GRSA	166166	170172	150166	221237	286288	148148	143143	000000	403423	243251	154158	142142	156180	216220	210212	136136	195195	193217	277293	172180	136139	194198
GRSA_114	13	453030	4197958	GRSA	164164	164174	162162	221225	292296	130132	143153	000000	419419	215215	158162	142144	176184	224224	206206	136136	189195	189189	281293	172176	130130	186194
GRSA_116	13	453023	4198033	GRSA	164166	164170	150158	233237	286292	000000	143143	000000	419419	249251	158158	144144	172172	216220	186210	136136	195195	205205	253277	180180	127130	186194
GRSA_118	13	453026	4198086	GRSA	164164	170172	150162	225237	290290	000000	143153	322322	411419	239251	154158	142142	172172	220220	186210	124130	185199	185193	281281	172184	127130	194198
GRSA_126	13	453465	4194973	GRSA	164166	180180	166166	221233	290292	000000	143143	320320	423423	243259	158158	144144	172180	216216	206206	124136	197197	193197	281285	180184	130136	190194
GRSA_127	13	453498	4194939	GRSA	168170	164178	162166	225233	288290	000000	143143	320320	403423	243249	154158	144144	168172	220220	206206	124136	199199	201201	257261	180184	127130	198202
GRSA_130	13	453724	4195024	GRSA	164166	170172	166174	221225	284290	130132	143143	322322	415423	239241	144158	142144	172180	216216	206210	136136	195201	193241	281281	176180	130130	194202
GRSA_134	13	453204	4197716	GRSA	164166	164176	150150	221225	290290	000000	143153	320320	000000	237251	144158	142144	168172	212224	186210	133133	183189	209209	281281	180184	127130	190194
GRSA_136	13	453213	4195075	GRSA	164166	170174	150150	221221	290290	000000	143143	000000	415415	245249	158158	142146	176180	212224	206206	133133	195199	209209	281281	180184	130136	194198
GRSA_137	13	453227	4195045	GRSA	164166	170174	166170	221233	286288	148148	143153	320320	403423	233253	158158	144148	172176	216220	204206	124130	195199	245248	281285	180184	136136	198202
GRSA_139	13	453293	4195007	GRSA	164164	170176	166170	237245	288294	000000	143143	334334	407407	000000	154158	142142	172176	220220	206210	130130	183197	185201	261261	168180	130130	194198
GRSA_141	13	453379	4194895	GRSA	166166	170180	150162	221221	290290	148148	143153	320320	407419	235253	154158	144144	176176	208220	206210	000000	183201	197209	293293	180184	127130	198198
GRSA_142	13	453401	4194844	GRSA	166168	174176	150166	221237	292294	000000	143153	322322	403403	243247	144154	142144	172180	208216	186186	136136	195195	201201	261261	180184	136136	194198
GRSA_147	13	453098	4197944	GRSA	164170	158170	150150	217237	288290	146146	143143	320320	419419	253253	154154	144144	172172	216224	186186	130130	189199	197205	261261	176180	127136	190198
GRSA_150	13	453080	4195293	GRSA	166166	158158	146162	221225	294296	000000	143153	320320	419423	215239	158158	144144	168176	216224	210212	130130	195195	193193	257273	180180	136136	198202
GRTE_001	12	518769	4850000	GRTE	158158	170170	134134	225225	288290	134136	143155	296298	399411	223235	150158	146148	176188	224228	206206	145145	183187	201237	257281	168172	142142	182182
GRTE_003	12	518631	4849505	GRTE	158158	170172	134134	225229	278278	134134	145159	294298	403407	215223	158158	148152	172176	216220	206206	130142	183195	205221	261261	172172	142142	174182
GRTE_004	12	518894	4849651	GRTE	158162	170178	134134	221229	286290	134146	155161	294296	407411	221223	154158	144148	176188	216220	206206	139142	183191	205237	257305	168172	142145	178182
GRTE_005	12	520256	4850123	GRTE	158160	170172	134134	233233	286286	134134	143143	294300	399403	237237	150154	148148	180188	216216	206206	145145	183185	237237	253285	164172	142142	174182
GRTE_007	12	518502	4841790	GRTE	158160	170176	134134	225229	278278	146146	145161	294296	419419	225235	154158	144150	176184	220224	206206	142142	181183	221229	257261	168172	130142	174178
GRTE_008	12	517664	4841647	GRTE	160162	160178	126134	221233	278278	134146	137147	298300	403407	221223	154158	144148	172184	220228	206206	130142	183195	197201	257261	180180	136136	178178
GRTE_009	12	517639	4841613	GRTE	158158	164164	126134	233233	282296	146146	143143	298298	391411	225235	154158	146148	184184	192224	206206	142142	183195	201221	257257	168168	130142	174182
GRTE_011	12	517574	4841814	GRTE	160160	160172	134134	229233	278288	136146	145161	298300	407407	221223	158158	144146	172184	220220	206206	000000	183195	221225	257261	168180	136148	182182
GRTE_012	12	517493	4841943	GRTE	154158	170170	134134	225233	278278	146146	145145	296298	399403	221225	158158	146148	184184	212224	206206	130142	185185	201205	261305	164172	136142	178178
GRTE_013	12	517348	4845715	GRTE	154158	160174	134134	229237	278284	134142	137145	298300	391395	221223	154162	144150	172180	208228	206206	127142	183197	201209	261265	164172	136142	182186
GRTE_014	12	515356	4839587	GRTE	158166	170170	134134	221221	290296	136146	137159	296298	403415	223237	154162	144144	184184	208220	206206	127127	183185	205205	253305	164172	136142	178178
GRTE_016	12	511864	4834109	GRTE	158160	170172	134134	225225	278280	134138	143145	296296	403415	223225	150150	146146	180188	220220	206206	127139	185195	197237	261261	172172	142148	178182
GRTE_019	12	509430	4827980	GRTE	150158	170184	134134	229229	286286	134146	137143	296298	403411	219223	154154	146148	176184	220228	206206	127127	185193	201229	257261	164172	142142	182182
GRTE_022	12	513510	4829170	GRTE	150158	170180	134134	225233	280290	134154	143161	294296	399411	221235	154158	150152	176176	232236	206206	142142	183195	197225	261261	164172	136142	178186
GRTE_024	12	520556	4862494	GRTE	158162	170172	134134	225233	278286	134146	143145	296296	395399	221223	154154	146148	180188	220224	206206	136136	185195	205205	237265	164172	136142	178182
GRTE_027	12	514809	4844396	GRTE	156158	160170	134134	221233	286288	138148	143143	296296	403403	225235	154158	146146	172176	220220	206206	139142	185185	193201	257261	168172	142148	178186
GRTE_028	12	514372	4843671	GRTE	150158	164164	134134	225225	278278	134140	143159	296300	399407	225235	150162	146148	176180	220224	206206	142142	181185	193205	261265	172172	142142	178186
GRTE_030	12	513679	4847727	GRTE	158158	170178	134134	225233	286286	136136	137143	294294	395407	223223	154154	146148	172176	208208	206206	127127	195195	221221	261261	164164	136142	174182
GRTE_032	12	513702	4847737	GRTE	154158	170172	134134	221233	278284	134134	137145	290300	395411	223237	144154	146148	176180	212224	206206	139139	187197	193205	285285	164172	142148	182190
GRTE_033	12	513091	4848054	GRTE	158162	170172	134134	217229	278286	134146	145161	294296	391399	225235	154154	150152	172188	212240	206206	142142	185185	193197	257261	168172	142142	178178
GRTE_034	12	512726	4848680	GRTE	154162	170172	134134	221225	286288	134134	137143	300300	395395	223231	154154	144152	184184	224240	206206	136136	183185	197205	261301	172184	136142	178182
GRTE_035	12	514166	4848720	GRTE	154160	160170	134134	225229	278290	134146	161161	300300	403407	223235	158162	146150	180184	220228	206206	139145	191195	221237	257281	168172	130145	174178
GRTE_036	12	516676	4848445	GRTE	154158	172176	134134	225233	278282	134146	143143	298298	399411	223225	154158	146146	188188	220236	206206	000000	191193	201209	257257	164172	136142	182190
GRTE_046	12	517289	4841374	GRTE	158162	170170	134134	225229	278278	136146	143143	296298	415415	223225	154158	146148	172184	216244	206206	142142	191191	225225	253257	168172	142142	182190
GRTE_049	12	518041	4841178	GRTE	158158	170176	134134	221225	286288	146146	159161	294300	411411	223223	158162	146146	180184	220220	206206	127145	195195	201205	281301	172172	142148	178182
GRTE_055	12	518390	4846898	GRTE	150158	170172	134134	229229	286286	134146	145155	290296	395419	225235	154158	144148	180184	208212	206206	127142	185195	201221	257257	164172	142142	182190
GRTE_058	12	516918	4835289	GRTE	150150	170170	134134	233241	278278	134134	155157	294298	399411	223223	158162	146148	180184	236236	206206	130139	185195	201205	261305	172180	142142	178186
GRTE_059	12	516930	4835316	GRTE	150160	170172	134134	221229	278290	134134	155161	296298	411411	223223	150162	146152	160180	220220	206206	130139	195197	201225	269285	164172	136136	178186
GRTE_060	12	516931	4835310	GRTE	158160	160170	134134	221233	278286	134148	143161	294294	391411	223243	154158	144146	176184	220220	206206	130139	185199	201205	285305	164172	136142	178178
GRTE_063	12	519082	4868452	GRTE	158158	172180	134134	225225	278284	140146	137145	296296	411415	225235	158158	146146	168176	212220	206206	139142	181185	205237	261281	164176	130142	182186
GRTE_064	12	517026	4848253	GRTE	158158	172178	134134	225229	278286	134152	143161	294298	403407	223223	150158	146146	172180	216224	206206	139142	183191	205237	253257	168176	136142	182182
GRTE_065	12	516383	4848871	GRTE	158166	170178	134134	229229	286286	136146	143159	300300	403411	221235	154158	146150	172180	208224	206206	127145	183197	205217	277277	168172	142142	182182
GRTE_066	12	516443	4848914	GRTE	158158	178178	134134	225229	280290	134142	143145	298298	403403	221235	154154	148148	172188	212236	206206	142142	183183	201225	253265	172172	142142	178186
GRTE_067	12	515982	4836956	GRTE	158162	170170	134134	221237	278286	134146	137143	296298	391399	223223	154154	146148	176180	224224	206206	127127	183185	201225	265265	172172	136145	178186
GRTE_068	12	516057	4836948	GRTE	158158	170170	134134	221221	278286	134146	143145	298298	391399	223223	154158	144148	176184	220224	206206	127142	183187	201225	265305	168172	145145	178186
GRTE_070	12	517009	4868259	GRTE	158158	160172	134134	233233	286290	134134	143157	300302	403403	223223	150162	146152	180184	220224	206206	127136	183195	201233	269277	164176	130148	186186
GRTE_072	12	518073	4868359	GRTE	158158	160170	134134	225237	286286	134136	143161	296298	407423	221221	150154	144152	176176	212216	206206	136142	191197	213225	257269	176176	142142	182190
GRTE_078	12	512029	4830692	GRTE	154160	160176	134134	221221	278286	134136	143159	298298	411411	223241	154158	150152	176180	216224	206206	127142	185195	201205	253257	164176	142142	178182
GRTE_079	12	512025	4830720	GRTE	154154	170170	134134	229233	278290	134134	137159	296296	411415	223225	154158	148148	176184	220240	206206	139145	183195	201205	257261	168172	142142	182186
GRTE_080	12	507190	4832864	GRTE	158162	170172	134134	225229	278288	134156	143155	294298	395399	225235	154158	146148	180180	228240	206206	130130	191195	205225	285297	164172	142142	178186
GRTE_081	12	513447	4840323	GRTE	154158	170172	134134	225229	282290	134142	145157	298300	415415	215223	154158	146146	176184	220220	202206	121121	185193	201221	257261	168168	142142	186186
GRTE_085	12	512970	4849183	GRTE	156166	170170	134134	225229	278290	138146	145155	294298	399399	225225	154158	146146	172180	224228	206206	136142	183185	221225	253261	172172	142145	186190
GRTE_087	12	516226	4836716	GRTE	154158	160178	134134	233237	278286	146152	143155	294300	407415	225225	154162	148148	160180	224240	206206	139139	185191	201225	257261	172172	142142	178186
GRTE_089	12	517635	4841328	GRTE	154158	164172	134134	221221	278292	146146	143157	294296	407407	225225	158162	146148	172184	212240	206206	139139	179195	201201	233257	172172	142142	178182
GRTE_090	12	517795	4841377	GRTE	154158	170170	134134	201201	278290	146146	157161	296300	391391	221221	154158	148152	180184	220228	206206	142142	185185	197201	257305	164172	136142	174174
GRTE_091	12	521627	4864148	GRTE	158158	170170	134134	221237	278288	134134	145157	296300	391411	225235	154154	146148	172180	228236	206206	136136	185195	229229	261277	172172	136142	178182
GRTE_092	12	520361	4864255	GRTE	158158	170172	134134	233233	278278	136146	143155	296296	391395	225227	150154	146146	180184	208216	206206	142142	185185	201237	261277	164172	142142	186190
GRTE_093	12	519372	4863752	GRTE	150158	170170	134134	225229	290290	134142	143143	294298	399415	223225	158158	146146	180184	220236	206206	142142	195195	201205	265269	164176	142148	178178
GRTE_094	12	518626	4863781	GRTE	154158	170170	134134	225233	284288	134142	143157	298298	403415	221221	154158	146146	168184	228236	206206	136145	195199	205205	269269	164172	142142	178182
GRTE_095	12	518362	4864080	GRTE	158158	160160	134134	225233	286290	134142	155161	298298	403403	221245	154158	146148	184184	220236	206206	136136	183185	201201	261269	168172	142142	178182
GRTE_096	12	521889	4866228	GRTE	158162	170170	134134	225229	278284	134146	145161	296298	395407	223225	154158	148152	172180	224236	206206	136142	183195	205237	261265	172172	142145	178178
GRTE_097	12	516660	4841812	GRTE	158158	164172	134134	221229	278286	134146	137143	296298	395415	223235	144144	146148	160180	220224	206206	139142	179191	201205	257257	168172	136142	186186
GRTE_100	12	515402	4841312	GRTE	158158	170172	134134	221237	278296	134142	143161	294296	391399	225237	150162	146152	172180	216216	206206	142142	179185	201201	249261	172172	142148	182190
GRTE_101	12	516228	4841311	GRTE	162162	164170	134134	229229	278288	134146	143145	294296	415419	223235	154158	146148	172180	216228	206206	000000	183195	201225	249261	168172	142142	182186
GRTE_104	12	517150	4841947	GRTE	158158	160180	134134	225233	278290	136146	143159	294298	395407	225225	144154	146148	176180	208244	206206	139142	199199	197201	257309	168172	136142	178186
GRTE_115	12	520641	4845247	GRTE	158160	160170	134134	217229	288290	134146	145159	294298	395407	221235	154162	146148	172180	216240	206206	127139	183191	201205	257261	168172	142148	178182
GRTE_118	12	520352	4845531	GRTE	150158	170172	134134	217225	278278	146146	143145	296298	403407	223225	144158	148152	184188	216220	206206	136136	195195	225245	253253	172172	142142	178178
GRTE_120	12	519028	4845678	GRTE	158160	172178	134134	221233	286286	134156	145145	294294	411419	225241	150154	148150	168188	224228	206206	000000	183195	221229	257261	172180	136142	182182
GRTE_123	12	519900	4846296	GRTE	158158	170170	134134	225225	278286	136136	137145	298298	403407	223239	154158	146146	180180	208216	206206	139142	195197	201217	257257	172172	130142	174182
GRTE_129	12	520564	4845169	GRTE	158158	170172	134134	225233	278278	134144	143161	296296	395411	225237	158158	146148	168188	228228	206206	000000	181191	205237	257285	172176	142142	178178
GRTE_130	12	520538	4845429	GRTE	158158	164170	134134	233233	278288	134146	143145	296300	407407	235237	144158	146152	172180	216220	206206	139139	195199	221233	249257	172172	130142	178186
GRTE_132	12	520263	4845560	GRTE	154158	164164	134134	225233	278278	134146	145155	298298	407407	221237	144158	146148	188188	216224	206206	136145	183199	229229	257281	168172	130136	178182
GRTE_133	12	518874	4845567	GRTE	154160	170170	134134	221225	278286	134146	145155	296296	395395	225225	154162	146148	176184	228244	206206	142142	183195	201237	257257	168172	136136	182186
GRTE_134	12	518637	4845649	GRTE	158158	170172	134134	229229	278286	134146	143155	298300	407415	223237	154162	144148	180184	228228	206206	139139	195197	225229	257261	164172	136142	178186
GRTE_135	12	518594	4845653	GRTE	158160	172178	134134	221229	286286	134134	161161	294298	399407	225241	154162	148150	172184	224224	206206	139139	183187	201229	261261	172180	142142	178182
GRTE_136	12	519942	4846272	GRTE	158158	170176	134134	217225	290290	136138	143159	298300	399415	225235	158162	148152	180184	216220	206206	142142	185197	201221	281281	172172	142142	178182
GRTE_137	12	519947	4846322	GRTE	150158	170172	134134	225229	286290	134146	145157	296298	399399	215223	154158	148148	180180	216220	206206	139142	183191	205225	253257	172172	136142	182186
GRTE_138	12	519992	4846316	GRTE	150158	170170	134134	225225	288290	134136	145159	298300	399407	223235	158162	148148	180184	216220	206206	139142	183185	205225	253281	172180	142142	182182
GRTE_139	12	520732	4845205	GRTE	150158	170170	134134	217225	278288	134148	143145	296296	403403	223237	144158	146150	176180	216228	206206	127139	183191	229237	245257	172172	142142	186186
GRTE_140	12	520650	4845166	GRTE	154154	170170	134134	225225	278286	134146	137145	294296	403407	225237	158158	148148	180184	240240	206206	139139	195199	229245	257257	168172	136142	186186
GRTE_147	12	520496	4845483	GRTE	154158	172172	134134	217221	278286	134146	143145	296300	391403	215225	158162	146152	180188	216224	206206	000000	185195	221229	249261	172172	136142	174182
GRTE_148	12	519061	4845634	GRTE	154162	164170	134134	221225	286288	134140	145145	298298	403415	215227	144144	148150	180184	216216	206206	130130	183195	201205	253261	164180	142148	182190
GRTE_149	12	518690	4845643	GRTE	154158	168172	134134	229233	278286	142146	143161	296298	395399	221235	150154	144146	188188	220228	206206	139139	183185	201201	253253	168172	142142	186190
GRTE_154	12	522625	4849079	GRTE	158158	170172	134134	225233	290290	134134	145145	294296	411415	235237	150158	146146	180188	224232	206206	133133	185185	201229	253253	168172	142142	178186
GRTE_157	12	518549	4849697	GRTE	158158	170172	134134	225233	286288	146146	143143	294296	407407	223227	154162	146146	172180	212220	206206	145145	193193	225237	261277	172172	142142	178186
GRTE_158	12	518509	4849856	GRTE	154154	172172	134134	221225	288288	134134	159159	298298	403407	235235	150162	146146	180188	220224	206206	130142	183195	205221	249261	172172	142142	182190
GRTE_160	12	522493	4848971	GRTE	158158	170172	134134	225229	278290	134142	145145	294300	403403	225225	158162	146152	176176	224224	206206	130130	183185	201201	253253	168176	130136	178186
GRTE_162	12	522578	4849138	GRTE	158160	160170	134134	225233	288290	134146	161161	296300	411411	235235	154162	146148	176184	220220	206206	139139	185191	201201	253257	172180	136145	178182
GRTE_163	12	522789	4849123	GRTE	158158	160170	134134	225225	290292	134134	145145	294296	411411	227237	154154	148148	180180	220224	206206	127133	185185	201229	253257	172180	130142	182182
GRTE_164	12	522836	4849196	GRTE	158158	170170	134134	225225	278288	134142	145161	294300	411415	235237	158162	146152	180188	224232	206206	133133	183185	201201	253257	172180	130142	182186
GRTE_165	12	522812	4849084	GRTE	158158	170170	134134	225225	278288	134146	161161	296300	403411	235237	150154	146148	176184	220220	206206	139139	195195	201201	253257	176176	142145	178182
GRTE_167	12	518782	4849900	GRTE	158158	170172	134134	225233	278282	146146	143145	294296	395411	225225	150158	148148	168180	224228	206206	136142	191197	201221	257257	172172	136142	174182
GRTE_170	12	522740	4849159	GRTE	160162	160160	134134	225233	278288	134134	145161	300300	403411	237237	150158	144148	176180	224240	206206	139139	185195	201201	253257	172180	142142	182186
GRTE_173	12	522752	4849053	GRTE	158162	170170	134134	225225	278288	134146	145161	300300	403403	235237	150158	146152	184184	220224	206206	139139	185195	201201	253253	176176	145145	182182
GRTE_175	12	518514	4849782	GRTE	158158	172172	134134	221229	288290	142146	143145	296300	411415	227243	154158	148150	184188	216224	206206	136142	183183	201209	257257	164168	142142	178178
GRTE_178	12	515722	4833612	GRTE	150160	170170	134134	229237	278286	134162	159161	294298	403407	225225	150162	146150	180180	220220	206206	142142	185195	205241	261281	164180	136142	178186
GRTE_180	12	515561	4833661	GRTE	150160	164164	134134	233237	286286	134156	143143	300300	407415	223225	158162	146148	172184	216232	206206	127139	185185	197201	261261	172180	142142	178182
GRTE_181	12	515579	4833734	GRTE	160162	170170	134134	221225	278278	134146	155161	296298	399407	223223	150154	146150	176180	212220	206206	000000	195195	197205	261265	172172	133142	178190
GRTE_182	12	515243	4833663	GRTE	150158	170172	134134	221233	278288	134146	143145	294298	395407	223225	144162	146146	172180	236240	206206	000000	185195	193197	253261	164164	142142	178182
GRTE_183	12	515238	4833699	GRTE	158160	172172	134134	233233	278288	134134	145145	294298	407411	225237	144150	146150	180184	216240	206206	121139	195195	193205	253261	164164	142145	178186
GRTE_186	12	514790	4833831	GRTE	158160	164170	134134	233233	278288	134136	159161	294300	395399	223239	150158	146150	172176	216236	206206	142142	185185	197205	257261	164180	142142	178182
GRTE_189	12	515867	4833675	GRTE	158158	166170	134134	225233	278286	136146	137143	296296	395411	223223	144158	146146	180184	220220	206206	142142	179185	197205	257261	164180	139142	178178
GRTE_195	12	514919	4833770	GRTE	158160	168170	134134	221225	278278	134134	143159	298298	395395	225237	150158	144146	176184	224228	206206	127127	195197	193201	261261	164172	133148	174178
GRTE_198	12	515788	4833627	GRTE	158158	170172	134134	225233	280294	134146	137145	296296	407411	215223	144158	144146	176180	212228	206206	142142	183185	225225	261269	164172	142142	178190
GRTE_199	12	515488	4833613	GRTE	158160	168170	134134	233241	278286	134150	145155	294298	399415	235239	154158	146148	176176	220224	206206	142142	185185	197201	257261	172172	142145	178186
GRTE_203	12	515288	4833663	GRTE	160160	164170	134134	225225	278278	134146	137145	296298	399403	225235	144162	144148	176188	216224	206206	127142	185193	205205	257257	172180	136145	174178
GRTE_205	12	514825	4833893	GRTE	158160	170172	134134	221225	278278	146148	145145	294298	391411	225225	154158	146148	180192	220220	206206	127139	185195	197201	265265	164168	133142	182186
GRTE_206	12	514777	4833882	GRTE	158162	168170	134134	233237	278278	136146	137143	296296	395399	223223	154158	144146	180180	220220	206206	142142	185185	197197	257257	164172	142142	182186
GRTE_208	12	514684	4833915	GRTE	158160	164172	134134	221229	278278	134146	143145	296298	391399	221223	144158	144146	172180	220220	206206	121142	185185	197201	253261	164172	133142	178186
GRTE_211	12	502918	4820286	GRTE	154158	160170	134134	229233	268294	134140	143143	296296	399403	221225	154154	146146	180180	212220	206206	000000	197199	197205	261261	164172	142142	174182
GRTE_212	12	515738	4833723	GRTE	158158	170172	134134	225225	278294	134156	137161	294296	407411	215237	154154	148148	184188	220220	206206	142142	183191	189189	257261	172172	142142	178190
GRTE_213	12	515469	4833727	GRTE	154166	164170	134134	221233	278286	134152	159161	296298	399403	223225	158158	144148	180180	220228	206206	139139	185185	205225	253265	164180	136142	178182
GRTE_217	12	514858	4833822	GRTE	158162	170170	134134	217221	278278	146156	145161	294300	399403	223223	144158	144144	180184	212224	206206	127127	185193	205225	257257	164172	136142	178186
GRTE_219	12	515264	4833638	GRTE	160160	170178	134134	225233	278278	150156	137145	296298	407415	223225	158162	144148	176184	224224	206206	127142	185193	201205	257261	172172	142145	178186
GRTE_220	12	519043	4856772	GRTE	150158	170176	134134	221233	278278	156162	145145	296298	403403	221221	154162	144144	176180	216220	206206	139142	183189	205225	265265	164172	130130	178186
GRTE_221	12	518868	4856956	GRTE	158160	170172	134134	225241	278288	134148	137157	298300	391403	223225	150158	144154	172180	220220	206206	142142	183183	233241	257265	164172	136142	186186
GRTE_224	12	518722	4857001	GRTE	158162	170172	134134	225233	278290	142146	145145	296298	391411	223223	158162	146148	180180	220224	206206	136136	189199	217225	281301	172172	130136	182186
GRTE_225	12	518694	4856950	GRTE	158162	160170	134134	225241	284288	134134	145145	294296	411415	221227	154154	146150	184184	224240	206206	136136	183195	209225	253265	164172	142142	178186
GRTE_230	12	518385	4856604	GRTE	158158	172172	134134	221225	288290	134134	159161	298298	395399	221223	158162	146146	176184	224224	206206	145145	183183	205233	265265	164172	130142	182182
GRTE_231	12	518337	4856641	GRTE	158158	170170	134134	225225	278292	140140	145145	294298	399415	225225	154154	146148	180184	208240	206206	139139	185185	209229	269269	164164	130142	182186
GRTE_232	12	518249	4856689	GRTE	158158	170172	134134	221225	284290	134142	143145	296298	403403	227235	158158	144146	180188	220232	206206	139139	185195	201205	241253	160172	142148	182186
GRTE_233	12	518217	4856733	GRTE	158158	166170	134134	229229	286290	134134	145161	294296	391395	235235	154162	146146	172180	212220	206206	142142	195195	201201	265297	172172	142145	182186
GRTE_237	12	515068	4848759	GRTE	158158	172176	134134	229237	286288	134134	155161	290298	403407	223237	154154	146148	180184	216220	206206	130130	187189	205221	257281	172172	136136	186190
GRTE_239	12	517320	4848515	GRTE	154162	172172	134134	225225	278286	134146	143145	294296	407411	223237	154158	146150	172184	220220	206206	139139	185195	221233	253257	164176	136142	174178
GRTE_240	12	512849	4867763	GRTE	158158	170170	134134	233233	278278	134134	145145	294298	391391	225235	158158	152152	176184	224240	206206	127127	187195	201213	265289	168172	130130	182182
GRTE_241	12	512917	4867818	GRTE	158158	160170	134134	233233	278278	138158	145145	298300	391415	221237	158158	146152	180184	220224	206206	136136	183183	201241	261305	172180	136145	178182
GRTE_243	12	513443	4868118	GRTE	156162	172172	134134	225225	288290	134142	155155	296300	399423	223231	158162	146152	168188	220228	206206	136142	185195	201217	257265	164172	130142	182182
GRTE_244	12	513667	4868295	GRTE	156158	172172	134134	221225	278278	134134	145155	296298	399423	215221	154158	146152	176188	220240	206206	127142	185195	201241	257289	160172	130142	182186
GRTE_247	12	519728	4869110	GRTE	158158	160160	134134	229233	278278	134146	157161	290296	391395	231245	158162	146150	176176	220220	206206	127127	185195	201205	261285	164172	148148	174190
GRTE_248	12	510321	4857901	GRTE	150158	164170	134134	221229	278288	134134	145159	298300	403407	223235	154162	146150	180180	220244	206206	127139	183195	205225	253289	164172	130136	178182
GRTE_250	12	510474	4857874	GRTE	158162	170172	134134	221225	278278	134142	143145	296296	415415	225225	162162	146146	176184	220244	206206	142142	183195	221237	257281	164172	139142	174186
GRTE_251	12	510652	4857882	GRTE	158160	164170	134134	221229	290292	146150	157161	294298	399415	221235	154154	146146	180184	220220	206206	000000	191195	217225	253265	164172	142142	178186
GRTE_254	12	518328	4862193	GRTE	150162	160160	134134	225237	288288	142146	145157	294296	403415	221223	158158	148150	180180	220240	206206	127142	195195	205205	257281	172180	145148	182186
GRTE_258	12	518297	4864384	GRTE	158160	170172	134134	221225	290290	134140	145155	298298	395419	221223	150154	146148	176180	220224	206206	136136	185189	205229	257281	172172	145148	178186
GRTE_259	12	519361	4864774	GRTE	158158	170176	134134	225237	288288	134150	145157	294294	399411	221225	154158	144146	180184	208224	206206	142142	185185	213237	237265	164172	142148	178186
GRTE_260	12	519563	4866164	GRTE	154158	170180	134134	225233	284288	134142	143157	294296	399399	221223	154154	148152	180184	220236	206206	136142	181195	201205	261269	164172	136142	186190
GRTE_262	12	515923	4836962	GRTE	158158	170172	134134	229233	286292	140142	145157	298300	399399	237241	154154	144148	168184	224228	206206	139142	185195	197205	253261	164172	142148	174178
GRTE_263	12	514966	4841077	GRTE	158162	170172	134134	221233	278294	134146	157157	296296	391403	225235	154158	146146	184188	216220	206206	136136	185187	201201	257265	164172	142142	178186
GRTE_264	12	515478	4844936	GRTE	154158	170170	134134	225225	278292	134138	155161	290294	395415	225235	144154	146148	180184	216220	206206	130142	185185	209241	257313	172172	142142	186186
GRTE_266	12	518638	4849821	GRTE	158158	170178	134134	225225	278278	134134	143145	298298	399403	225225	150158	146152	176188	204224	206206	142142	185185	201205	257261	172172	142142	182182
GRTE_274	12	517766	4839225	GRTE	154158	160172	134134	225237	278288	134146	161161	296298	411411	221237	158162	146148	180184	216216	206206	139139	183193	193205	257261	172172	142142	178186
GRTE_277	12	515830	4833535	GRTE	150158	172172	134134	225233	278288	134136	143143	296296	407411	223225	144158	144144	176184	224236	206206	142142	185185	205225	261261	164172	142142	178186
GRTE_280	12	515201	4833691	GRTE	158160	170172	134134	221225	278278	154156	143161	296298	399399	215223	154158	146148	184188	212220	206206	142142	185191	189201	257269	164172	142142	190190
GRTE_283	12	514591	4833899	GRTE	150168	170172	134134	225241	278286	134150	143161	296300	415415	221223	150158	144146	176180	208240	206206	145145	185185	225225	257261	172172	136142	178182
GRTE_286	12	518792	4857036	GRTE	140158	170176	134134	221233	286290	134146	137145	296300	391403	223243	154154	144144	180184	212220	206206	136136	183197	201233	293305	164172	130130	178182
GRTE_291	12	518277	4856668	GRTE	158158	166180	134134	229233	290292	142146	137145	300300	391399	221221	154162	148148	176184	220248	206206	136142	187195	209209	257265	172172	130130	178186
GRTE_294	12	514903	4833891	GRTE	158158	170170	134134	225229	286288	134146	137137	296296	407407	225235	158158	144146	184184	228228	206206	142142	179195	197201	261265	164172	142142	174178
GRTE_297	12	513929	4834326	GRTE	150158	170172	134134	221237	278286	146150	161161	296296	395403	223235	150154	144146	168180	212216	206206	127139	185185	197201	257261	164172	136136	178182
GRTE_299	12	513768	4834536	GRTE	158158	170170	134134	221233	278278	138146	155159	296298	407407	223223	158158	144148	172184	220220	206206	139142	185185	197225	257261	164172	142142	174178
GRTE_302	12	517559	4852158	GRTE	160160	170172	134134	225225	278290	134134	145161	294296	391399	225225	150162	150152	172172	220220	206206	136139	183191	197201	253261	168172	130142	178178
GRTE_303	12	517511	4852149	GRTE	158158	170172	134134	225225	278286	134134	155161	294296	391419	225235	154158	148150	184188	208224	206206	136136	183195	201205	261261	172172	130130	182182
GRTE_307	12	521362	4853602	GRTE	158158	170172	134134	225225	286292	134146	145145	294296	395399	223237	154158	146150	172180	220228	206206	136139	183195	201229	249281	172172	142142	182182
GRTE_310	12	521350	4853660	GRTE	158158	170170	134134	221225	278292	134146	145161	294298	399403	223225	154158	146152	172184	224232	206206	133136	183195	201237	261265	164172	130136	186190
GRTE_314	12	520653	4845092	GRTE	158158	170170	134134	217225	278286	134144	143143	296296	395407	225225	154158	148148	176188	216228	206206	127127	181181	209209	249249	172172	142142	178182
GRTE_318	12	512884	4863806	GRTE	158162	170172	134134	221225	286290	142150	143145	296298	391395	223237	150154	146152	176180	208224	206206	000000	183185	201225	237277	164176	136142	186186
GRTE_319	12	515669	4844060	GRTE	158158	160170	134134	233233	278296	140146	145145	298298	395415	225231	150154	146148	172180	212212	206206	139142	185185	193205	253261	164176	136142	178182
GRTE_320	12	512592	4866954	GRTE	158158	170172	134134	221229	288290	134136	143145	298298	395395	225231	158158	146146	180180	208212	206206	127136	185185	201225	257281	164176	136142	186186
GRTE_323	12	519567	4852491	GRTE	154158	170172	134134	221233	286288	134142	145145	294296	399407	225237	154158	146148	180188	208224	206206	142142	183183	237237	261265	172172	130130	178186
GRTE_324	12	521834	4853268	GRTE	158158	170178	134134	225225	278286	134140	137137	296300	395399	221221	154158	146148	176184	240240	206206	142142	185199	225237	257281	172176	136136	178186
GRTE_327	12	518238	4851990	GRTE	150158	172172	134134	233233	278288	134134	143145	298300	391395	223225	154158	146146	184192	220236	206206	127127	183183	201201	261261	172172	142142	178186
GRTE_328	12	513614	4837964	GRTE	158162	168170	134134	225233	278278	146146	145161	296298	399415	223235	154162	150150	180184	208224	206206	142142	179183	205237	261301	172172	130142	178178
GRTE_331	12	515641	4847931	GRTE	158158	170170	134134	229229	282288	146146	137143	294298	391419	223225	144154	152152	184188	216236	206206	142142	187193	205221	269301	172172	130142	178186
GRTE_332	12	519050	4868611	GRTE	158160	160160	134134	225237	278290	136136	143161	294298	391419	227241	158158	146146	176188	220240	206206	145145	183195	205237	253261	164168	130142	186186
GRTE_334	12	518133	4868064	GRTE	150158	160170	134134	233233	284290	134134	137161	298300	395415	225225	154162	152152	172180	220224	206206	142145	195199	221237	237309	164172	142145	182186
GRTE_335	12	513948	4868122	GRTE	158158	172172	134134	225229	286286	134134	143157	296300	403423	223235	150150	152152	172172	220228	206206	127127	185185	201233	257261	172172	130148	170186
GRTE_338	12	512860	4857805	GRTE	158158	170178	134134	225225	278288	134136	137143	294294	391399	223225	158158	146148	168180	212220	206206	136136	183193	225229	253277	168168	142145	182186
GRTE_339	12	512851	4857774	GRTE	154158	164170	134134	225233	278278	134162	143145	296298	399403	221225	144154	142146	164184	216216	206206	139145	195197	205221	257285	168180	142142	186186
GRTE_340	12	512870	4857728	GRTE	150158	170170	134134	225233	278278	146162	137161	296298	395415	221235	154158	146148	172188	220244	206206	127127	183197	209229	281289	164168	142148	178178
GRTE_341	12	512874	4857682	GRTE	158158	160170	134134	233233	278290	134136	143157	296298	395399	221237	150154	146152	172180	216220	206206	127136	183199	201205	257277	164172	130148	182186
GRTE_342	12	512845	4857639	GRTE	158162	172178	134134	221233	278286	146146	137157	296298	395399	223225	154154	148150	172188	232240	206206	136139	189191	205205	261277	168180	142142	178178
GRTE_343	12	512062	4856526	GRTE	158158	172172	134134	221233	280288	134134	137157	290302	403407	221231	154154	144150	172176	208220	206206	142142	183195	201201	253253	160172	142142	178178
GRTE_344	12	511957	4856529	GRTE	158158	164170	134134	225233	280286	134142	159159	296298	403407	221235	154158	146146	172176	220220	206206	136142	183183	205225	261261	172172	130142	186186
GRTE_345	12	511725	4856638	GRTE	158158	164164	134134	225233	278284	134134	137155	298300	403407	221235	158158	148152	180184	220244	206206	142142	191195	201205	257293	172172	130142	186190
GRTE_347	12	515782	4839572	GRTE	158158	170178	134134	229229	278284	136156	137159	298298	391415	223237	158162	146146	184184	216220	206206	127127	185191	205241	253261	172176	130130	182186
GRTE_348	12	515750	4839532	GRTE	158158	170170	134134	233233	280292	134146	143143	294298	411419	223237	150154	152152	180180	212240	202206	130142	185195	225229	257281	164172	142142	178194
GRTE_355	12	515979	4856087	GRTE	150158	166170	134134	221221	278278	134148	145145	296298	395399	221223	150158	150152	172172	212220	206206	139139	183185	201205	277281	164172	145148	182186
GRTE_356	12	518381	4841212	GRTE	158160	170172	134134	221221	278290	146146	145157	294296	395411	225235	154158	146152	172184	228240	206206	127127	185185	197201	281305	172180	136142	182182
GRTE_359	12	513788	4829012	GRTE	154162	170172	134134	225225	286286	150156	143143	294296	411415	215235	154158	146148	176180	216220	206206	139139	191195	197225	261261	172172	130142	174174
GRTE_360	12	520268	4846700	GRTE	154158	170180	134134	221225	286292	138140	155161	294296	403411	221241	144154	146152	180180	208224	206206	000000	191195	201221	253257	164172	130142	182182
GRTE_362	12	514476	4829114	GRTE	160162	160170	134134	229233	278282	134134	137145	294300	411415	223235	154154	148150	180184	220220	206206	127139	185191	193221	257309	164172	142142	174186
GRTE_363	12	512481	4829116	GRTE	154158	170170	134134	221225	280282	138138	137143	296296	395407	223225	154154	146146	172180	224244	206206	142142	183193	201205	257265	172172	130142	182186
GRTE_366	12	522555	4849082	GRTE	158158	170170	134134	225225	288290	134134	161161	296296	407411	237237	158162	152152	184184	220244	206206	127139	191191	201205	237237	176176	136142	182182
GRTE_368	12	517590	4852177	GRTE	158160	172178	134134	225233	278286	134134	145145	294296	391399	221225	150158	146152	176180	220220	206206	139145	183191	201201	261261	168172	142142	178178
GRTE_370	12	517561	4852206	GRTE	158158	170170	134134	229233	286290	134134	145145	294296	391395	225235	158162	146148	180180	224244	206206	139142	191197	209209	253253	168172	136142	182182
GRTE_373	12	518925	4843494	GRTE	154162	170172	134134	225225	278286	146146	159161	294298	391411	225231	162162	144146	184188	220220	206206	127142	179191	197209	257257	172176	142142	174182
GRTE_374	12	518775	4843087	GRTE	154158	170176	134134	221229	278288	134134	145159	296296	391411	223223	154162	148152	184188	216220	206206	142142	191195	197205	253305	164172	142148	174186
GRTE_376	12	519887	4848565	GRTE	158158	170172	134134	229229	282290	134146	137155	294298	403419	215221	144158	148152	180184	212220	206206	139142	185185	237245	257265	172172	136142	178182
GRTE_377	12	519952	4848491	GRTE	158160	160170	134134	221229	278286	134134	137161	294298	395395	223225	154158	146148	172188	220228	206206	133133	183185	217229	257257	164172	142142	178182
GRTE_379	12	520038	4848550	GRTE	158158	170170	134134	225225	288290	134134	145161	294298	403407	225227	158158	144148	180184	220228	206206	142145	183185	205205	257261	172172	130130	182186
GRTE_382	12	508209	4829903	GRTE	160162	170170	134134	221229	280280	134152	143145	296298	399411	223235	154162	146146	176176	224240	206206	000000	191195	197201	253257	168172	142145	174174
GRTE_384	12	505771	4830444	GRTE	154158	170176	134134	221229	278286	134142	143143	296296	423427	223223	162162	146146	176180	224240	206206	142142	179195	225229	253257	164172	142142	174186
GRTE_385	12	505779	4830384	GRTE	150158	170170	134134	221221	278286	134154	143159	298298	403403	225243	154154	146146	180180	220236	206206	142145	185185	201225	253257	172176	142148	182182
GRTE_386	12	512009	4830727	GRTE	156158	170170	134134	225225	278278	134142	143143	296298	403403	225241	154154	146148	180184	220232	206206	136136	183185	201213	257257	172176	136139	174186
GRTE_387	12	508608	4830702	GRTE	154158	160184	134134	229233	280286	134138	143143	294300	395407	223225	154158	146146	168188	220232	206206	142142	183195	201229	257265	168172	142142	174182
ROMO_001	13	438050	4457645	ROMO	160168	168184	150150	233237	294298	130132	145145	316316	415415	233233	154158	144144	172184	216224	208208	139139	193197	193193	225301	168180	127127	190194
ROMO_004	13	440484	4455068	ROMO	158174	170182	154154	233237	298298	000000	143143	308308	411423	233245	154158	142142	180184	216224	208208	000000	199205	241248	229261	172180	127127	182194
ROMO_006	13	440128	4454892	ROMO	156168	168170	154154	221229	280292	148148	141143	302308	423423	237239	154158	144144	188188	228228	186206	000000	195195	193193	233293	176180	127127	182194
ROMO_007	13	440165	4454873	ROMO	156178	166170	158158	225229	290298	142142	143143	342342	415419	235237	154162	142144	180180	228228	206210	000000	189197	193248	225225	180184	127127	182194
ROMO_008	13	440507	4454622	ROMO	156156	170178	150150	237237	280302	142142	141143	308314	415423	237237	154158	144144	188188	220228	208208	000000	197203	221237	217221	180184	127136	198198
ROMO_012	13	437740	4454954	ROMO	160174	166178	150158	225237	288300	146146	143143	342342	419423	237239	158158	144144	180180	196220	208208	000000	193195	193237	217225	172180	127127	178194
ROMO_015	13	435238	4467069	ROMO	156170	170182	150150	241241	296300	130132	143143	300332	415419	233245	154154	144144	176180	220228	186206	121121	185193	213237	221225	164172	127127	186194
ROMO_018	13	451542	4483154	ROMO	156162	166166	134134	225241	278278	144144	143147	296302	399407	221221	154158	148148	180180	220232	206206	130136	185185	209233	265273	172180	133139	174182
ROMO_018	13	451542	4483154	ROMO	156162	166166	134134	225241	278278	144144	143147	296302	399407	221221	154158	148148	180180	220232	206206	130136	185185	209233	265273	172180	133139	174182
ROMO_019	13	448646	4484741	ROMO	156160	164166	134134	217225	282300	148158	143143	306306	391407	221237	150162	152152	180188	220228	206206	136139	185197	205221	261269	176176	136139	174182
ROMO_019	13	448646	4484741	ROMO	156160	164166	134134	217225	282300	148158	143143	306306	391407	221237	150162	152152	180188	220228	206206	136139	185197	205221	261269	176176	136139	174182
ROMO_023	13	455755	4460159	ROMO	156168	168170	150150	229233	298300	148148	141143	342342	407423	235239	154158	142144	180180	224228	208208	130130	189193	225237	229265	164164	127136	194198
ROMO_026	13	446342	4456666	ROMO	166168	182184	150154	225237	292296	130132	143143	306306	415419	235243	154154	142144	172184	228228	206208	142145	191201	193229	305305	168172	127136	190198
ROMO_028	13	440714	4477186	ROMO	156162	170184	134134	229233	278278	138148	141143	296308	403415	231239	144158	142152	176184	224224	206208	130130	193197	229229	249273	172172	139139	174182
ROMO_028	13	440714	4477186	ROMO	156162	170184	134134	229233	278278	138148	141143	296308	403415	231239	144158	142152	176184	224224	206208	130130	193197	229229	249273	172172	139139	174182
ROMO_031	13	440855	4477411	ROMO	156168	164172	134150	221225	286288	148158	143143	304308	399415	221239	150154	142152	176176	216228	206206	130139	193201	209225	269269	168176	139139	174178
ROMO_031	13	440855	4477411	ROMO	156168	164172	134150	221225	286288	148158	143143	304308	399415	221239	150154	142152	176176	216228	206206	130139	193201	209225	269269	168176	139139	174178
ROMO_034	13	440953	4477629	ROMO	162162	172172	134134	225233	284292	142144	143145	296302	407411	221231	150150	152152	176180	220228	206210	130142	185199	221225	233257	160176	139139	174198
ROMO_034	13	440953	4477629	ROMO	162162	172172	134134	225233	284292	142144	143145	296302	407411	221231	150150	152152	176180	220228	206210	130142	185199	221225	233257	160176	139139	174198
ROMO_036	13	441119	4478566	ROMO	162162	164170	134134	217233	284290	142148	143143	300304	403407	231239	154158	148152	180180	216220	206206	139139	185185	201221	261269	172184	139142	174186
ROMO_036	13	441119	4478566	ROMO	162162	164170	134134	217233	284290	142148	143143	300304	403407	231239	154158	148152	180180	216220	206206	139139	185185	201221	261269	172184	139142	174186
ROMO_037	13	441102	4478675	ROMO	156156	178178	134134	229237	284288	146148	143147	302304	403423	221235	154158	142144	180180	228228	206206	130139	179179	201225	269269	160160	139139	174174
ROMO_037	13	441102	4478675	ROMO	156156	178178	134134	229237	284288	146148	143147	302304	403423	221235	154158	142144	180180	228228	206206	130139	179179	201225	269269	160160	139139	174174
ROMO_042	13	424990	4475113	ROMO	156162	168178	134134	217233	278288	144148	143143	302308	399399	221221	150158	152152	172184	220228	206206	130130	179201	201225	261261	160176	136139	174182
ROMO_042	13	424990	4475113	ROMO	156162	168178	134134	217233	278288	144148	143143	302308	399399	221221	150158	152152	172184	220228	206206	130130	179201	201225	261261	160176	136139	174182
ROMO_043	13	423942	4475398	ROMO	160166	166166	134134	229229	278278	148148	143143	306306	000000	237239	154154	142152	176176	220220	206206	130130	000000	221221	273289	160168	139139	174174
ROMO_043	13	423942	4475398	ROMO	160166	166166	134134	229229	278278	148148	143143	306306	000000	237239	154154	142152	176176	220220	206206	130130	000000	221221	273289	160168	139139	174174
ROMO_046	13	425668	4472620	ROMO	152156	166166	134134	229233	278278	148156	143143	296304	399407	231231	144158	152152	168168	208228	206206	139142	179199	213225	265269	160176	139139	174178
ROMO_046	13	425668	4472620	ROMO	152156	166166	134134	229233	278278	148156	143143	296304	399407	231231	144158	152152	168168	208228	206206	139142	179199	213225	265269	160176	139139	174178
ROMO_048	13	450229	4446191	ROMO	156168	180184	150150	229241	292298	000000	143143	304314	407415	229239	158158	142142	180180	220228	208208	127127	195205	193221	225225	176184	127127	178194
ROMO_049	13	448778	4446471	ROMO	164174	176182	154154	225241	292298	000000	141143	302316	419431	239239	154158	144144	172180	224224	206208	000000	201203	193193	289289	168168	127136	194202
ROMO_050	13	440862	4460476	ROMO	168174	168178	150158	225225	292294	142142	141143	308314	415419	239245	158162	142144	172180	228236	206208	130130	185189	193193	217217	180184	127127	194198
ROMO_061	13	451428	4482720	ROMO	156162	166166	134134	225225	278288	144148	143143	296296	403411	221231	154154	142152	176184	220220	206206	133142	187191	213221	261269	168172	139139	174182
ROMO_061	13	451428	4482720	ROMO	156162	166166	134134	225225	278288	144148	143143	296296	403411	221231	154154	142152	176184	220220	206206	133142	187191	213221	261269	168172	139139	174182
ROMO_062	13	425003	4477163	ROMO	160160	166166	134134	233233	278278	144156	143143	296312	399415	237249	144154	142142	180184	216224	206206	130130	185201	221225	257261	160160	139151	174182
ROMO_062	13	425003	4477163	ROMO	160160	166166	134134	233233	278278	144156	143143	296312	399415	237249	144154	142142	180184	216224	206206	130130	185201	221225	257261	160160	139151	174182
ROMO_063	13	436900	4473589	ROMO	158172	172182	150150	225237	280298	142142	143143	308342	415419	235243	158158	128144	184184	220224	206208	130139	193197	193193	225225	172172	127136	182198
ROMO_066	13	438824	4457388	ROMO	164166	170182	150150	229233	296298	142142	143143	314314	415431	235241	154158	142144	180188	204220	208208	142142	199199	193225	221281	172172	127130	178194
ROMO_069	13	424651	4472800	ROMO	152162	172182	134134	229233	278284	148152	143143	302312	407407	231247	154158	142152	180184	228228	204206	130139	185187	193217	265265	160180	139139	174174
ROMO_069	13	424651	4472800	ROMO	152162	172182	134134	229233	278284	148152	143143	302312	407407	231247	154158	142152	180184	228228	204206	130139	185187	193217	265265	160180	139139	174174
ROMO_082	13	437755	4473773	ROMO	162166	168180	150150	233237	292298	130132	143143	304336	419423	233245	154154	142144	172172	200220	206208	130130	000000	221221	233233	172176	127136	174198
ROMO_089	13	443359	4472641	ROMO	156160	168168	142142	229233	284298	142142	141143	302302	415435	239239	158158	142152	172172	220220	208208	121121	199201	193217	221313	172176	127127	178186
ROMO_095	13	443396	4472650	ROMO	156160	170184	150150	221233	298298	142142	143143	312312	000000	241245	154154	142144	172180	212220	206206	130130	201201	193193	221221	172172	127136	190198
ROMO_097	13	436659	4465351	ROMO	156172	180180	150150	221229	296298	000000	141141	306316	000000	235247	150150	144144	184184	224228	210210	139139	199199	221221	229229	176180	136136	186198
ROMO_099	13	436662	4465433	ROMO	156158	184186	150162	233237	272298	130132	143143	314320	411431	241243	154154	144144	172180	224224	206208	130130	193193	225225	225229	168180	127136	186186
ROMO_101	13	436637	4465480	ROMO	166166	166180	150162	229237	286300	130132	141141	308312	415435	235239	158158	142144	180188	220224	206208	000000	187203	193193	221225	176176	127127	186198
ROMO_102	13	436591	4465521	ROMO	156156	170180	150162	233233	280298	138138	141143	308308	407407	235235	154154	144144	180184	228228	208208	130130	203203	221221	229233	176180	127136	186198
ROMO_103	13	436548	4465486	ROMO	158158	164186	150150	229233	296298	142142	141143	334334	411411	231241	158162	144144	176180	220224	206208	139139	197205	221221	221225	180184	127136	178190
ROMO_105	13	434941	4466482	ROMO	156156	166168	150150	229233	280298	142142	143143	342342	435435	239243	154154	142144	172188	224228	208208	130130	189201	193193	225257	172184	127136	194194
ROMO_106	13	434869	4466533	ROMO	158158	166178	150150	225233	280298	138138	143145	306306	423423	239239	154158	144144	184188	220224	206206	127130	189199	193193	217221	172172	127136	186194
ROMO_109	13	435052	4466704	ROMO	156166	176186	150150	217237	294300	142142	141143	312312	415419	235245	154154	142142	180180	224228	206208	139139	199201	217217	233301	180180	130136	186198
ROMO_111	13	436345	4464172	ROMO	156158	170184	170170	229229	280298	142146	141141	316316	419423	235243	154158	144144	176180	220228	208208	000000	201203	193193	217225	172180	127136	186190
ROMO_120	13	436725	4463127	ROMO	166166	166186	150150	229237	298298	000000	143143	304304	423423	235241	150154	142144	180184	220220	206208	121121	201201	193193	225301	172180	127130	194194
ROMO_122	13	436821	4463347	ROMO	156168	170178	150150	225229	298298	142142	141143	314330	415419	235235	154154	142144	180180	220228	186206	136136	201203	221221	229313	180184	127127	182190
ROMO_123	13	436841	4463499	ROMO	156156	168180	150150	225233	294298	142142	141143	316316	427427	235243	154154	144144	172180	220232	208208	133133	187187	193225	225301	164172	127136	178194
ROMO_124	13	436838	4463605	ROMO	156156	180180	150150	229229	288292	142142	141143	304312	419419	239241	154158	142144	180188	216220	208208	000000	197197	221221	217225	172184	127127	198198
ROMO_126	13	436781	4463920	ROMO	156156	178182	150150	221229	292296	142148	143145	342342	427427	235239	158158	142144	180188	220220	206208	139139	189199	225225	229229	172180	136136	186198
ROMO_127	13	436842	4464117	ROMO	156156	164164	154154	233233	298298	138138	143143	308312	415419	233239	154154	144144	180184	228228	208208	000000	197197	193193	221313	168184	127127	174194
ROMO_128	13	436865	4464197	ROMO	156156	178178	150150	229233	292296	142142	143143	316316	419427	235235	154154	142144	176188	220220	208208	000000	187199	225225	209209	172180	130136	182198
ROMO_129	13	436691	4465279	ROMO	156170	180180	150154	221237	298298	130130	141143	306306	411419	239247	150158	144144	180184	220224	208208	000000	189199	193221	229313	180180	127136	186198
ROMO_130	13	437572	4464827	ROMO	166166	168188	150150	225229	280298	000000	141143	314314	411411	235241	158158	144144	180188	200220	206208	139139	193193	221225	209209	176180	127136	178198
ROMO_131	13	437555	4464780	ROMO	166172	168176	150150	237237	286296	142142	141143	304304	407407	235245	154154	144144	176180	200228	208208	130130	197203	193193	221233	176180	127136	190198
ROMO_132	13	438216	4464238	ROMO	156172	168170	154154	229237	292294	142142	141143	308342	407427	247247	154158	142144	176180	200220	208208	130139	199201	193193	225229	168172	127136	186194
ROMO_133	13	438250	4464258	ROMO	156166	178186	150158	221225	300302	138142	143143	304304	415415	235235	154154	142144	176184	220224	206208	000000	199199	221221	217225	172172	127127	194198
ROMO_134	13	439021	4463854	ROMO	156156	168186	150150	233237	300302	142154	141143	342342	419419	237247	154158	142144	180184	220228	206208	121121	197203	221237	217225	172184	127127	194202
ROMO_135	13	439032	4463809	ROMO	156156	168180	150150	217225	272298	148148	143143	304316	415427	233233	154154	142142	172176	220228	208208	130130	193203	193221	225225	180180	127127	182194
ROMO_137	13	439056	4463760	ROMO	156164	168170	150150	217241	272298	130132	143143	304304	415423	233239	154158	142142	172184	220228	208208	127130	201203	221221	225289	172180	127136	178182
ROMO_138	13	439107	4463744	ROMO	156168	168170	150150	221225	298298	148148	141141	312312	419427	233239	150162	142144	176176	216220	206210	130130	197203	221221	221289	180180	127127	182194
ROMO_139	13	439121	4463829	ROMO	160166	166178	150150	221229	298302	146146	143143	324324	415415	243245	154154	142142	176180	220220	206208	000000	185199	193237	225225	180184	127139	190194
ROMO_140	13	439932	4463066	ROMO	158168	170180	150150	221221	296298	130132	141143	308342	415431	247247	154154	142144	180180	200220	206208	121121	199201	193193	233233	176180	127127	174194
ROMO_141	13	439873	4463081	ROMO	156166	170178	162162	233237	300300	148148	143143	342342	419427	235235	154158	142144	180188	220228	206208	139139	195197	193193	221229	172180	127127	190202
ROMO_145	13	442446	4462857	ROMO	156172	170178	150150	229233	298300	142142	141143	328342	419419	245245	154158	142144	176176	200224	206208	121139	187199	193221	237281	180180	127127	186202
ROMO_146	13	442538	4462899	ROMO	158168	168178	150166	229237	294294	130132	141143	312320	415415	235243	154158	144144	176180	200224	208208	139139	195197	193193	221225	172176	127127	194194
ROMO_148	13	442675	4463009	ROMO	156156	170170	150150	229237	294294	142142	143143	320320	415419	239245	154154	142142	176176	200224	208208	136136	193197	233241	221221	176184	130136	194198
ROMO_151	13	437192	4473857	ROMO	156172	168170	150150	233233	298298	144144	143143	302316	419419	239243	154154	144144	180192	224228	206206	127139	185197	193193	225225	176176	127130	182182
ROMO_153	13	437059	4473833	ROMO	156162	172186	150150	229233	298298	130132	141143	316316	415415	235245	154158	142152	180192	220224	206206	127130	199199	193193	221257	172176	127136	186194
ROMO_156	13	427393	4472740	ROMO	160160	166170	134134	233237	278278	142158	143143	302304	399419	237243	154154	152152	172180	212220	206206	130142	199201	213221	269269	168172	136139	174182
ROMO_156	13	427393	4472740	ROMO	160160	166170	134134	233237	278278	142158	143143	302304	399419	237243	154154	152152	172180	212220	206206	130142	199201	213221	269269	168172	136139	174182
ROMO_157	13	427411	4472693	ROMO	160162	166166	134134	233237	278278	142148	143143	296304	411419	237239	150154	152152	172172	212220	206206	130142	199201	221229	269273	168168	136136	182186
ROMO_157	13	427411	4472693	ROMO	160162	166166	134134	233237	278278	142148	143143	296304	411419	237239	150154	152152	172172	212220	206206	130142	199201	221229	269273	168168	136136	182186
ROMO_158	13	427448	4472734	ROMO	156162	166170	134134	229233	278278	148158	143143	298304	407411	231237	150158	152152	172180	220220	206206	130142	199199	213229	269273	160168	136136	174182
ROMO_158	13	427448	4472734	ROMO	156162	166170	134134	229233	278278	148158	143143	298304	407411	231237	150158	152152	172180	220220	206206	130142	199199	213229	269273	160168	136136	174182
ROMO_159	13	426688	4472461	ROMO	156160	166170	134134	221241	278284	156156	143143	286298	407423	221231	144150	142152	180180	220228	206206	130148	199203	225229	253289	160180	136136	174174
ROMO_159	13	426688	4472461	ROMO	156160	166170	134134	221241	278284	156156	143143	286298	407423	221231	144150	142152	180180	220228	206206	130148	199203	225229	253289	160180	136136	174174
ROMO_160	13	426640	4472502	ROMO	160162	172172	134134	233237	278280	146148	143143	296298	399403	221251	158158	148148	180180	224228	204206	136139	185201	000000	000000	000000	000000	000000
ROMO_160	13	426640	4472502	ROMO	160162	172172	134134	233237	278280	146148	143143	296298	399403	221251	158158	148148	180180	224228	204206	136139	185201	000000	000000	000000	000000	000000
ROMO_162	13	426742	4472858	ROMO	156160	166172	134134	233237	278284	148158	143143	296304	407419	237239	150154	152152	180184	212212	204206	139142	179199	000000	000000	000000	000000	000000
ROMO_162	13	426742	4472858	ROMO	156160	166172	134134	233237	278284	148158	143143	296304	407419	237239	150154	152152	180184	212212	204206	139142	179199	000000	000000	000000	000000	000000
ROMO_164	13	426733	4472935	ROMO	156162	166170	134134	233237	278278	148158	143143	298304	407419	231237	150154	152152	172180	212220	206206	142142	199199	221221	269273	168172	136136	174182
ROMO_164	13	426733	4472935	ROMO	156162	166170	134134	233237	278278	148158	143143	298304	407419	231237	150154	152152	172180	212220	206206	142142	199199	221221	269273	168172	136136	174182
ROMO_165	13	443296	4472669	ROMO	156156	170178	150150	225237	298298	000000	143143	298306	403415	235239	154158	144144	172184	220220	206208	130130	199201	225225	225229	164176	127127	186198
ROMO_166	13	443248	4472744	ROMO	170170	168170	142142	221233	280298	142142	141143	298302	000000	235239	158158	142144	180184	220220	208210	139139	193195	193193	221225	176180	127136	174186
ROMO_169	13	436646	4465335	ROMO	156156	170186	150150	217237	294302	130132	143143	308308	415435	233247	154154	142152	180188	220224	206208	139139	197203	233233	225225	176180	130136	186194
ROMO_179	13	434825	4466637	ROMO	166166	178180	150150	229233	292298	138138	143143	304306	415419	235243	154154	142144	180180	220224	206208	136136	197205	225225	225229	172180	127127	182194
ROMO_180	13	434942	4466770	ROMO	156160	178180	150150	225233	280292	138148	141143	000000	415415	235243	154158	142144	176188	224228	208208	127127	197199	193225	221289	176180	127136	182198
ROMO_186	13	436666	4463823	ROMO	156156	170180	150150	233237	292298	142142	143143	342342	415423	235241	162162	144144	180184	224228	208208	139139	199199	193233	221293	176180	127136	190198
ROMO_188	13	436719	4463235	ROMO	156158	170178	150150	229237	292296	142142	143143	302302	419419	233243	154158	142144	184188	216232	208208	127127	195197	193193	229229	172184	127136	186198
ROMO_189	13	437604	4464855	ROMO	166166	178180	150150	229233	298298	148148	143143	000000	000000	233243	158158	142152	172180	224228	206208	000000	199203	225225	229281	176184	130136	194198
ROMO_194	13	438947	4463767	ROMO	156172	166178	150150	229229	280290	142142	145145	308308	415423	231235	154154	144144	180180	220224	208210	136136	201203	225241	289313	172176	127136	182194
ROMO_196	13	438949	4463688	ROMO	158166	168180	150150	229233	280280	142142	143143	306306	407431	235245	150158	144144	172188	220220	208208	000000	201203	221225	221281	164176	127127	174178
ROMO_199	13	439980	4463013	ROMO	166170	180180	150150	221233	296300	132132	141143	342342	419427	233247	154154	142144	180180	220228	208208	130130	197203	193193	225225	176184	127127	190202
ROMO_200	13	442498	4462856	ROMO	158166	168170	150150	233233	298298	130132	143143	308316	419419	000000	158158	144144	176180	220228	186206	000000	187201	221221	221225	164180	127127	198202
ROMO_202	13	442747	4463016	ROMO	156170	170178	150150	225229	288290	142142	143145	000000	000000	235237	154158	142144	180180	216220	208208	139139	197197	193193	221301	176184	127127	178194
ROMO_205	13	427378	4472854	ROMO	160162	166166	134134	233233	282282	148148	143143	304304	411419	237239	154158	152152	172172	212220	204204	130136	185199	221225	269273	168180	136136	174186
ROMO_205	13	427378	4472854	ROMO	160162	166166	134134	233233	282282	148148	143143	304304	411419	237239	154158	152152	172172	212220	204204	130136	185199	221225	269273	168180	136136	174186
ROMO_207	13	427433	4472801	ROMO	162162	166170	134134	233233	280282	142142	143143	302302	419419	237237	154154	152152	172176	212220	204206	136139	179199	205225	273277	168172	136136	178186
ROMO_207	13	427433	4472801	ROMO	162162	166170	134134	233233	280282	142142	143143	302302	419419	237237	154154	152152	172176	212220	204206	136139	179199	205225	273277	168172	136136	178186
ROMO_208	13	427406	4472779	ROMO	162162	166170	134134	233241	278278	142146	143143	302304	399431	231243	150154	142152	176184	220224	206206	130148	179199	201205	265277	160172	136151	174186
ROMO_208	13	427406	4472779	ROMO	162162	166170	134134	233241	278278	142146	143143	302304	399431	231243	150154	142152	176184	220224	206206	130148	179199	201205	265277	160172	136151	174186
ROMO_209	13	427271	4472630	ROMO	152156	166170	134134	237241	278278	142148	143143	286296	399407	221251	150154	152152	180180	220228	204206	136142	199199	213213	253289	160176	136136	174174
ROMO_209	13	427271	4472630	ROMO	152156	166170	134134	237241	278278	142148	143143	286296	399407	221251	150154	152152	180180	220228	204206	136142	199199	213213	253289	160176	136136	174174
ROMO_212	13	426671	4472818	ROMO	162170	168172	134134	221237	280280	148148	143143	298298	415419	237247	150150	152152	180184	204220	186204	130139	201201	201229	257281	176176	136139	174182
ROMO_212	13	426671	4472818	ROMO	162170	168172	134134	221237	280280	148148	143143	298298	415419	237247	150150	152152	180184	204220	186204	130139	201201	201229	257281	176176	136139	174182
ROMO_214	13	426687	4472832	ROMO	160160	162166	134134	225237	268280	142144	143143	298298	407419	241251	150150	152152	184184	228228	206206	130142	201201	213229	261265	160160	151151	178182
ROMO_214	13	426687	4472832	ROMO	160160	162166	134134	225237	268280	142144	143143	298298	407419	241251	150150	152152	184184	228228	206206	130142	201201	213229	261265	160160	151151	178182
ROMO_216	13	437141	4473888	ROMO	168172	168182	150150	229233	292298	144144	143143	302316	415419	239243	158158	144144	176188	220224	206206	127139	185197	193193	209209	176180	127139	182186
ROMO_217	13	437097	4473912	ROMO	156168	168182	134150	229237	280298	148148	143143	286308	415419	235239	154158	144144	176180	220220	206208	130133	185199	221245	217217	176180	127136	182198
ROMO_219	13	440234	4474894	ROMO	160174	166184	150150	229237	298300	146146	143149	302302	000000	241243	154154	142144	176188	220224	206206	130130	185185	217221	201201	172180	127136	194202
ROMO_220	13	440214	4474841	ROMO	166176	180182	150150	221225	298298	154154	141141	304308	419423	233235	158158	144146	172176	204220	206206	130130	201203	221221	225233	172180	127136	198202
ROMO_223	13	441008	4487744	ROMO	156164	170176	134134	229229	278278	142148	143143	296302	403415	231239	154158	148152	180184	224224	206206	136136	185199	193221	261261	184184	139139	174174
ROMO_223	13	441008	4487744	ROMO	156164	170176	134134	229229	278278	142148	143143	296302	403415	231239	154158	148152	180184	224224	206206	136136	185199	193221	261261	184184	139139	174174
ROMO_224	13	441014	4487881	ROMO	162162	178178	134134	229237	278282	140148	143143	296304	399399	231251	158158	148152	176184	000000	206206	139139	185199	205237	253297	172180	136142	178178
ROMO_224	13	441014	4487881	ROMO	162162	178178	134134	229237	278282	140148	143143	296304	399399	231251	158158	148152	176184	000000	206206	139139	185199	205237	253297	172180	136142	178178
ROMO_227	13	440711	4488051	ROMO	156162	166178	134134	233237	278278	148148	143143	304306	399403	235235	154154	148148	164180	216220	206210	130139	199201	201201	265289	168176	139139	174178
ROMO_227	13	440711	4488051	ROMO	156162	166178	134134	233237	278278	148148	143143	304306	399403	235235	154154	148148	164180	216220	206210	130139	199201	201201	265289	168176	139139	174178
ROMO_229	13	440732	4488112	ROMO	162162	172176	134134	229229	278284	144148	143143	296298	399419	231259	154154	148152	172184	232232	206206	130136	185193	201229	249301	160172	136136	174178
ROMO_229	13	440732	4488112	ROMO	162162	172176	134134	229229	278284	144148	143143	296298	399419	231259	154154	148152	172184	232232	206206	130136	185193	201229	249301	160172	136136	174178
ROMO_232	13	440821	4488209	ROMO	160168	166176	134134	225237	278278	148148	143143	296296	399411	231241	150158	152152	180184	228228	206206	139139	197199	201205	257257	164184	136142	174174
ROMO_232	13	440821	4488209	ROMO	160168	166176	134134	225237	278278	148148	143143	296296	399411	231241	150158	152152	180184	228228	206206	139139	197199	201205	257257	164184	136142	174174
ROMO_233	13	440805	4488260	ROMO	160164	164170	134150	225233	278284	148148	143145	302302	403419	231239	154154	152152	184184	212232	206206	130130	193199	201225	261261	160176	136139	174174
ROMO_233	13	440805	4488260	ROMO	160164	164170	134150	225233	278284	148148	143145	302302	403419	231239	154154	152152	184184	212232	206206	130130	193199	201225	261261	160176	136139	174174
ROMO_234	13	440796	4488399	ROMO	156162	164178	134134	217217	278292	142142	143143	302306	411415	221231	154154	152152	168180	212216	206206	133148	185189	201225	261273	168176	139139	174174
ROMO_234	13	440796	4488399	ROMO	156162	164178	134134	217217	278292	142142	143143	302306	411415	221231	154154	152152	168180	212216	206206	133148	185189	201225	261273	168176	139139	174174
ROMO_236	13	440844	4488605	ROMO	156160	166176	134134	225229	278282	142148	143143	302302	415415	231231	154154	146152	168184	220228	206206	130139	185191	201225	261269	168176	139139	174190
ROMO_236	13	440844	4488605	ROMO	156160	166176	134134	225229	278282	142148	143143	302302	415415	231231	154154	146152	168184	220228	206206	130139	185191	201225	261269	168176	139139	174190
ROMO_237	13	440938	4488672	ROMO	156162	166166	134150	237241	278282	142142	143143	302302	000000	221221	150154	152152	176184	212224	206206	139139	181203	201213	301301	176176	139139	174174
ROMO_237	13	440938	4488672	ROMO	156162	166166	134150	237241	278282	142142	143143	302302	000000	221221	150154	152152	176184	212224	206206	139139	181203	201213	301301	176176	139139	174174
ROMO_238	13	440830	4488145	ROMO	162168	172176	134134	225229	278278	144148	143143	336336	391399	221231	154154	146152	176184	220228	206206	130130	187199	201201	249289	160184	139142	174178
ROMO_238	13	440830	4488145	ROMO	162168	172176	134134	225229	278278	144148	143143	336336	391399	221231	154154	146152	176184	220228	206206	130130	187199	201201	249289	160184	139142	174178
ROMO_240	13	442156	4487663	ROMO	156156	172172	134134	217217	278278	142142	143143	000000	000000	000000	150154	152152	172192	212216	206206	130130	185199	201213	000000	168176	139142	174174
ROMO_240	13	442156	4487663	ROMO	156156	172172	134134	217217	278278	142142	143143	000000	000000	000000	150154	152152	172192	212216	206206	130130	185199	201213	000000	168176	139142	174174
ROMO_242	13	442193	4487834	ROMO	164164	166172	134134	225225	278284	142144	143145	304304	407407	221237	154154	148152	172180	220224	206206	130145	179201	225229	265289	168176	139139	174178
ROMO_242	13	442193	4487834	ROMO	164164	166172	134134	225225	278284	142144	143145	304304	407407	221237	154154	148152	172180	220224	206206	130145	179201	225229	265289	168176	139139	174178
ROMO_243	13	442201	4487969	ROMO	156162	166172	134134	213225	284284	140144	143143	000000	000000	231231	154154	142152	184192	220220	206206	133136	199201	205225	265297	176180	139139	174174
ROMO_243	13	442201	4487969	ROMO	156162	166172	134134	213225	284284	140144	143143	000000	000000	231231	154154	142152	184192	220220	206206	133136	199201	205225	265297	176180	139139	174174
ROMO_244	13	442212	4488174	ROMO	160162	166166	134134	217225	278290	144148	143143	296304	411415	231231	150154	148152	180184	220228	204206	130130	185185	201221	261273	160176	136139	174174
ROMO_244	13	442212	4488174	ROMO	160162	166166	134134	217225	278290	144148	143143	296304	411415	231231	150154	148152	180184	220228	204206	130130	185185	201221	261273	160176	136139	174174
ROMO_245	13	442249	4488275	ROMO	162162	166166	134134	229237	284292	144146	143143	296302	391415	221241	154158	148152	184184	224228	204206	136139	185199	205237	257261	160176	139139	174194
ROMO_245	13	442249	4488275	ROMO	162162	166166	134134	229237	284292	144146	143143	296302	391415	221241	154158	148152	184184	224228	204206	136139	185199	205237	257261	160176	139139	174194
ROMO_246	13	442294	4489004	ROMO	166166	172178	134134	217225	278278	144144	143143	304306	403411	231237	154158	152152	176180	220228	206206	133139	181199	205225	253305	172176	139142	174174
ROMO_246	13	442294	4489004	ROMO	166166	172178	134134	217225	278278	144144	143143	304306	403411	231237	154158	152152	176180	220228	206206	133139	181199	205225	253305	172176	139142	174174
ROMO_248	13	445123	4452287	ROMO	166172	170180	150150	225233	294298	146146	143143	308342	415419	239245	158158	142144	176192	220224	206206	000000	201205	193221	257301	180180	127136	190202
ROMO_249	13	445085	4452284	ROMO	156166	176178	166166	229233	298300	148148	143143	314334	407415	239243	158158	142142	184184	220220	206210	139139	201205	193193	217261	172180	130136	194194
ROMO_250	13	445070	4452258	ROMO	160168	170182	150150	233233	298298	142142	143143	308342	415419	235235	154154	144144	180188	220224	208208	139139	185203	193225	217221	164172	127136	194194
ROMO_254	13	444891	4452351	ROMO	168174	166182	150150	229233	292296	000000	141143	308316	411415	241243	154154	144144	180184	224232	186206	000000	197197	193233	225281	176184	127127	182186
ROMO_256	13	444883	4452542	ROMO	166168	176182	150150	225237	298302	146146	143143	308316	415427	235245	154158	142144	180180	220224	208208	133133	185185	233241	313313	184184	127130	190194
ROMO_257	13	444798	4452549	ROMO	160174	176178	150150	229233	296298	148148	143143	302302	411415	235237	158158	144144	172176	224224	206208	142142	189201	221221	225225	168184	127130	182198
ROMO_258	13	444710	4452613	ROMO	168174	170170	150150	221237	280298	142142	143143	314342	407411	235239	154158	142144	180180	220224	208208	000000	203205	193193	217261	176180	127127	194198
ROMO_259	13	444345	4453272	ROMO	156168	170186	150150	233237	280298	130130	143143	328334	407423	235239	150158	142142	172180	220228	206208	139139	189197	225237	293309	172176	127130	194194
ROMO_260	13	444319	4453311	ROMO	166168	170170	150150	229233	272280	142142	143143	342342	407419	239245	150150	142144	180180	204220	186208	130139	197205	225237	225293	172180	130130	194202
ROMO_261	13	444247	4453302	ROMO	168174	180182	154154	221229	280294	142146	141143	304306	407415	233243	158158	144144	176188	204220	186186	121121	197201	221237	209221	180184	127127	194198
ROMO_262	13	444213	4453320	ROMO	156166	178182	150150	237237	290302	142142	143143	314342	403407	235239	154158	142142	180192	204224	208210	000000	199201	221221	233233	168172	127136	202202
ROMO_265	13	444188	4453379	ROMO	156174	178180	162162	233237	298300	130132	141143	342342	419427	235235	150158	142144	176188	216220	208208	121121	193201	193193	233289	172176	127136	194194
ROMO_266	13	444247	4453401	ROMO	160170	166166	150150	229241	290290	130132	141141	302318	407423	237237	154162	142142	176180	220224	208210	136136	201201	233248	225285	168176	127127	198198
ROMO_267	13	444205	4453376	ROMO	160170	166170	158158	221221	288292	148148	143143	318318	419427	239243	150158	142144	176180	224228	206208	130130	185201	193221	209225	168184	127127	186186
ROMO_268	13	445542	4453089	ROMO	160166	168178	150150	229233	298298	142142	141143	322322	407407	235235	154154	142144	172184	220220	208208	127139	193205	193233	225261	164180	127127	194194
ROMO_270	13	445456	4453247	ROMO	156160	180180	000000	225229	290298	142142	143143	320342	415415	229235	158158	142144	180180	220232	208208	139139	191193	193193	229229	168176	127127	194202
ROMO_271	13	445414	4453297	ROMO	156160	166180	150150	221241	294298	130132	143143	302302	407423	239239	150158	142142	180180	220232	186208	000000	197201	221221	217225	172180	127127	186190
ROMO_272	13	445390	4453514	ROMO	156160	182186	150150	221237	298298	130130	143143	314342	419419	237243	154158	144144	180180	228228	208208	139139	199201	193221	221221	168180	127136	186198
ROMO_273	13	445511	4453882	ROMO	168172	170180	150150	233237	292298	142146	141143	318318	419423	233239	154154	142142	176184	224228	206208	121121	197201	221221	209225	168184	127127	198202
ROMO_274	13	445426	4454168	ROMO	160176	170178	000000	229237	296298	142142	143143	310314	415419	239245	154154	142144	176180	220224	206208	000000	185203	193193	253281	168184	127127	186190
ROMO_275	13	445481	4454408	ROMO	156166	182184	150150	225225	298302	142142	143143	316316	415419	241245	150154	142144	180192	200224	206208	130130	199199	233241	229257	176180	127127	186202
ROMO_277	13	445689	4454597	ROMO	158168	166180	150150	225229	280296	142142	143143	310342	407407	239239	154158	144144	180180	220220	186208	130130	187199	245248	225281	180180	127127	194194
ROMO_278	13	445747	4454588	ROMO	156164	166178	150154	225229	298298	142142	143143	342342	427427	229233	154154	142142	180184	216220	206206	139139	197197	193193	261313	168180	127136	198202
ROMO_279	13	445783	4454501	ROMO	156166	170178	150150	229229	280298	148154	141143	312316	411411	235235	158158	142142	180184	224228	206206	130130	195201	193241	217313	172184	127130	194194
ROMO_280	13	445759	4454425	ROMO	158166	180180	150150	233233	294298	142142	143143	316342	427427	233235	154158	144146	184184	200200	206206	133133	000000	193193	221229	164172	127130	202202
ROMO_282	13	445828	4454214	ROMO	162170	170178	150150	221229	292302	142142	141141	316316	419423	239239	158158	142144	172184	220228	186208	139139	189203	193193	225233	172176	127130	198198
ROMO_283	13	440255	4474823	ROMO	156174	178178	134150	225229	280280	138138	143143	320320	415423	233243	158158	142144	172172	216220	206206	000000	201203	193217	221269	160180	127136	186194
ROMO_287	13	440994	4487778	ROMO	160162	176178	134134	229237	278278	142148	143143	296302	403415	221239	154158	148152	172184	220220	206206	136148	185199	213221	265269	184184	139139	174174
ROMO_287	13	440994	4487778	ROMO	160162	176178	134134	229237	278278	142148	143143	296302	403415	221239	154158	148152	172184	220220	206206	136148	185199	213221	265269	184184	139139	174174
ROMO_289	13	441025	4487924	ROMO	162162	164166	134134	229233	278288	144148	143143	000000	399407	235235	150154	148148	172172	220224	206210	136139	199199	209229	265285	172180	139139	174174
ROMO_289	13	441025	4487924	ROMO	162162	164166	134134	229233	278288	144148	143143	000000	399407	235235	150154	148148	172172	220224	206210	136139	199199	209229	265285	172180	139139	174174
ROMO_290	13	440694	4488139	ROMO	162162	164172	134134	225229	278284	148148	143143	296342	399411	231231	154154	146152	176184	212232	206206	136142	187193	201229	249261	168172	136139	174178
ROMO_290	13	440694	4488139	ROMO	162162	164172	134134	225229	278284	148148	143143	296342	399411	231231	154154	146152	176184	212232	206206	136142	187193	201229	249261	168172	136139	174178
ROMO_292	13	440705	4488219	ROMO	162162	166166	134134	229237	278282	144144	143145	296296	403411	215221	154158	148148	168180	220228	206206	130139	201203	205221	265273	172176	139142	174174
ROMO_292	13	440705	4488219	ROMO	162162	166166	134134	229237	278282	144144	143145	296296	403411	215221	154158	148148	168180	220228	206206	130139	201203	205221	265273	172176	139142	174174
ROMO_293	13	440458	4488597	ROMO	156160	172176	134134	229229	282284	148148	143143	302302	403411	221231	154154	152152	172184	224232	206210	130130	199199	201213	265269	168180	139139	174190
ROMO_293	13	440458	4488597	ROMO	156160	172176	134134	229229	282284	148148	143143	302302	403411	221231	154154	152152	172184	224232	206210	130130	199199	201213	265269	168180	139139	174190
ROMO_294	13	440842	4488418	ROMO	156168	164172	134134	225237	284284	148148	143143	302306	403411	231231	150154	152152	176188	212220	206206	136136	185193	201221	257293	160168	139139	174178
ROMO_294	13	440842	4488418	ROMO	156168	164172	134134	225237	284284	148148	143143	302306	403411	231231	150154	152152	176188	212220	206206	136136	185193	201221	257293	160168	139139	174178
ROMO_295	13	440896	4488512	ROMO	156162	172178	134134	225229	278278	148148	143145	000000	000000	231231	158158	148148	180184	228232	206206	130139	199199	209237	253253	176176	139142	174178
ROMO_295	13	440896	4488512	ROMO	156162	172178	134134	225229	278278	148148	143145	000000	000000	231231	158158	148148	180184	228232	206206	130139	199199	209237	253253	176176	139142	174178
ROMO_296	13	440912	4488605	ROMO	160162	168172	134150	221229	278284	144148	143143	296306	000000	221235	158158	148152	180184	220228	206206	139139	191199	225229	261289	160180	136139	174174
ROMO_296	13	440912	4488605	ROMO	160162	168172	134150	221229	278284	144148	143143	296306	000000	221235	158158	148152	180184	220228	206206	139139	191199	225229	261289	160180	136139	174174
ROMO_297	13	440884	4488666	ROMO	162162	166182	134134	229229	278284	142148	143145	296296	399407	241253	150154	142146	180184	212232	206210	136136	187199	201205	253265	172180	133139	174174
ROMO_297	13	440884	4488666	ROMO	162162	166182	134134	229229	278284	142148	143145	296296	399407	241253	150154	142146	180184	212232	206210	136136	187199	201205	253265	172180	133139	174174
ROMO_298	13	440864	4488280	ROMO	162162	166176	134134	225233	278278	148148	143143	312312	399403	237251	154154	152152	188188	216224	206206	130136	199199	213213	261269	160160	136136	178186
ROMO_298	13	440864	4488280	ROMO	162162	166176	134134	225233	278278	148148	143143	312312	399403	237251	154154	152152	188188	216224	206206	130136	199199	213213	261269	160160	136136	178186
ROMO_300	13	442132	4487915	ROMO	166166	164178	134134	225245	278278	144148	143145	296306	407415	221247	150150	152152	164180	220228	206206	130139	185199	213225	257269	168172	136142	178178
ROMO_300	13	442132	4487915	ROMO	166166	164178	134134	225245	278278	144148	143145	296306	407415	221247	150150	152152	164180	220228	206206	130139	185199	213225	257269	168172	136142	178178
ROMO_301	13	442196	4488057	ROMO	156164	164166	134134	225225	278286	140144	143143	302318	403415	237241	154158	148148	172180	220228	206206	139139	189199	201225	265285	168172	139139	174174
ROMO_301	13	442196	4488057	ROMO	156164	164166	134134	225225	278286	140144	143143	302318	403415	237241	154158	148148	172180	220228	206206	139139	189199	201225	265285	168172	139139	174174
ROMO_302	13	442303	4488946	ROMO	156162	166166	134134	217229	278284	148150	143145	304312	407407	235235	162162	148152	180180	224224	206206	130136	179201	193201	257261	176180	136139	178182
ROMO_302	13	442303	4488946	ROMO	156162	166166	134134	217229	278284	148150	143145	304312	407407	235235	162162	148152	180180	224224	206206	130136	179201	193201	257261	176180	136139	178182
ROMO_303	13	445046	4452246	ROMO	156168	180182	150150	221229	290294	130148	143143	316342	411419	237241	162162	144144	180184	220228	186206	121121	197203	225225	229281	168184	127127	194194
ROMO_304	13	444892	4452299	ROMO	164172	170186	150150	229237	292298	132132	143143	308316	411423	235235	154154	142144	176184	220228	208210	121121	201203	221221	225229	172180	127136	194198
ROMO_305	13	444854	4452302	ROMO	156168	170174	150150	233241	298298	132132	141143	342342	407423	237237	154158	142142	172176	224228	208210	130130	189203	221221	225225	168172	127127	178198
ROMO_306	13	444830	4452347	ROMO	156160	180186	154166	233237	298298	142142	143143	322322	407407	235243	154154	142142	184188	220224	206208	000000	197205	221221	269285	172172	127130	178194
ROMO_307	13	444845	4452382	ROMO	172176	170180	162162	229233	290298	000000	143143	316342	407427	237237	154158	142144	180192	224228	208208	121121	205205	193193	221313	184188	130136	194194
ROMO_308	13	444872	4452413	ROMO	166174	180186	150162	221221	298298	142142	143145	306316	419427	243245	158158	142144	176176	220228	206208	000000	185195	193193	221285	176180	127130	194194
ROMO_309	13	444872	4452490	ROMO	160160	164180	000000	229237	298302	146146	143143	308308	415427	235245	154158	144144	184188	200220	208208	133133	185185	221241	313313	184184	127136	190194
ROMO_310	13	444827	4452549	ROMO	160160	164180	150150	229237	292298	146146	143143	308316	407427	239239	154158	144144	184188	200228	208208	133133	185185	221241	225313	172184	127136	190194
ROMO_312	13	444730	4452601	ROMO	168172	182186	150150	229237	292294	146146	143145	308322	407407	239241	158158	142144	176188	216220	208208	000000	185195	193193	225285	168184	127127	194194
ROMO_313	13	444329	4453343	ROMO	172174	170176	150150	225233	298298	148148	143143	342342	419423	235243	158158	142142	180180	220220	206206	130130	189195	221221	233317	176180	127136	194194
ROMO_314	13	444305	4453347	ROMO	152160	178182	150158	217225	292294	142142	141141	316316	407419	235239	158158	142142	176192	224224	208208	130130	189203	193193	229309	172184	127127	178186
ROMO_316	13	443937	4453374	ROMO	156170	166178	142142	237241	290294	148148	141143	318320	407407	239239	150162	142144	176188	220224	000000	000000	187187	221221	253309	172172	127136	198198
ROMO_317	13	443880	4453362	ROMO	160170	166180	142150	233241	280294	142142	143143	312318	415423	235239	158158	142142	176184	224224	206210	136136	187189	193221	253309	172172	127136	198198
ROMO_318	13	443867	4453339	ROMO	156160	176178	150150	221225	280298	148148	143143	298304	411419	235235	158158	142144	180180	224228	206208	139139	187201	221221	233301	176176	127130	186194
ROMO_319	13	445481	4453239	ROMO	156160	180180	150150	225229	298298	142142	143143	302342	407407	235237	158158	142142	180192	220232	208208	000000	201205	193221	217225	184184	127130	186194
ROMO_320	13	445550	4453931	ROMO	150172	166170	000000	225225	298300	130130	141143	312342	407419	235245	158158	144144	172180	220220	186208	130130	193201	221225	221233	180184	127127	190198
ROMO_321	13	445538	4454393	ROMO	156166	166180	150150	225237	290292	146146	143143	316342	419423	235237	154154	142144	176184	216216	206208	130139	193193	193233	261317	160172	127130	194198
ROMO_322	13	445600	4454567	ROMO	168172	180186	150150	225225	296298	142142	143143	310342	407411	233239	154158	144144	172180	220228	208210	130130	187203	233248	225313	172180	127130	194194
ROMO_323	13	445674	4454625	ROMO	156156	168192	150150	229233	292298	148148	143143	312342	407415	229233	154158	142144	180188	228228	208208	121121	193203	193193	221225	168176	136136	182194
ROMO_325	13	445802	4454419	ROMO	168174	170178	154154	229229	290300	130132	143143	312312	415419	229235	158162	142144	180180	200236	186208	139139	197203	221221	233317	176176	127127	194194
ROMO_326	13	445832	4454316	ROMO	156168	178178	150150	225225	290302	130132	143143	304310	415415	239247	154158	142144	180180	200220	206208	136139	197205	193193	221225	168176	127127	182190
ROMO_327	13	445804	4454170	ROMO	168172	166178	150150	225233	298302	000000	143143	310312	407415	239243	158158	144144	180180	200224	206206	139139	197199	193237	221225	168184	127127	190194
ROMO_328	13	440042.0208	4476433.25	ROMO	156166	176184	134134	229237	298300	148148	143143	314320	403431	221241	144158	142148	180180	216224	204206	139139	185199	221221	289317	172172	130139	174190
ROMO_328	13	440042.0208	4476433.25	ROMO	156166	176184	134134	229237	298300	148148	143143	314320	403431	221241	144158	142148	180180	216224	204206	139139	185199	221221	289317	172172	130139	174190
ROMO_335	13	440655.0496	4472976.063	ROMO	156160	170186	150150	229233	280298	138142	143143	308308	415423	233247	154158	142144	172184	204224	208208	130139	199199	193201	225225	176176	136139	198198
ROMO_337	13	440811.6352	4472924.873	ROMO	158168	170176	134150	233237	280284	138138	143143	308308	415419	233247	154158	142144	172176	220224	206208	130130	193199	193193	225233	172180	127133	186194
ROMO_338	13	440856.57	4472883.816	ROMO	166170	176182	150150	225233	298298	130148	141145	316316	415423	233243	158158	142144	180184	200216	208210	130130	201201	221221	209225	172180	130139	174198
ROMO_339	13	441257	4463098	ROMO	158166	168170	150150	225237	280290	142142	141143	308316	407407	237245	158158	142142	184184	200204	208208	130130	197203	229229	209209	172184	127127	186194
ROMO_340	13	441199	4463062	ROMO	166166	168178	150150	229241	280280	130132	141141	312312	411427	241243	158158	142144	180184	228228	206208	000000	189197	193193	221221	172180	127136	174194
ROMO_341	13	439784	4476396	ROMO	156160	172178	134134	217229	288292	140140	143145	302304	407415	221251	154154	144146	180180	224232	206208	139139	179197	209225	257261	168176	133133	178178
ROMO_341	13	439784	4476396	ROMO	156160	172178	134134	217229	288292	140140	143145	302304	407415	221251	154154	144146	180180	224232	206208	139139	179197	209225	257261	168176	133133	178178
ROMO_342	13	439994	4476400	ROMO	156160	166166	134134	225245	278284	144148	143143	296296	419419	231231	154154	144152	180184	216216	206206	121145	191193	225229	269305	160172	139139	178182
ROMO_342	13	439994	4476400	ROMO	156160	166166	134134	225245	278284	144148	143143	296296	419419	231231	154154	144152	180184	216216	206206	121145	191193	225229	269305	160172	139139	178182
ROMO_347	13	440388	4476467	ROMO	156162	166166	134134	221225	288288	144144	143143	308308	403407	235245	158158	152152	180192	220224	204206	130130	185197	213229	261265	160176	136142	174178
ROMO_347	13	440388	4476467	ROMO	156162	166166	134134	221225	288288	144144	143143	308308	403407	235245	158158	152152	180192	220224	204206	130130	185197	213229	261265	160176	136142	174178
ROMO_348	13	443023	4469349	ROMO	156156	166180	150154	229229	296298	142142	141141	306306	415415	235243	154154	144144	176180	200220	206208	127139	197203	193225	225269	172184	127127	182186
ROMO_349	13	442844	4469458	ROMO	156166	176176	150150	229229	292292	130132	143143	306306	419419	235247	150158	142144	184188	228228	208208	139139	201205	000000	201225	176176	127136	194202
ROMO_351	13	448992	4456648	ROMO	166168	170180	150150	225233	272290	142142	141141	306306	407415	235243	154154	142142	184184	220228	206208	000000	201203	193237	221229	176180	127127	190198
ROMO_352	13	441429	4470594	ROMO	170172	166170	134150	229229	280294	138142	143143	320320	407415	233233	154154	144144	172184	220228	206206	000000	199203	193237	221229	172176	136136	198198
ROMO_353	13	443108.2682	4462952.935	ROMO	156168	170170	150150	229237	272290	142142	143143	304316	415419	235239	150154	142144	176192	220228	206208	130139	193193	217225	221225	176184	127136	182186
ROMO_380	13	435705	4472037	ROMO	158170	168178	142150	229229	292294	138138	143143	308308	415423	239249	154158	144144	180188	228228	206208	000000	193199	193193	281289	176184	127136	194198
ROMO_383	13	432815	4470061	ROMO	156166	168168	126162	229237	290298	130130	143143	296306	415415	233247	154154	144144	176180	220220	208208	121121	197201	193193	281301	172180	127130	182198
ROMO_384	13	433264	4470277	ROMO	156158	170178	150150	225241	280298	142142	143143	304304	415419	237239	154154	142144	176180	224232	206208	139139	193201	221221	285309	172176	127136	182194
ROMO_386	13	432713.7884	4469779.432	ROMO	170170	182186	150150	229237	298300	142142	143143	312312	423423	237243	154158	144144	180188	220220	208210	127130	199201	221221	221289	180180	127127	182190
ROMO_418	13	443728	4462251	ROMO	156166	176178	150150	225225	000000	142142	143143	000000	000000	233239	154154	142144	188196	220228	206208	000000	195195	193193	221221	164176	127136	190194
ROMO_420	13	444147	4462533	ROMO	156156	170176	150150	229229	300300	000000	143143	308314	407427	229233	154158	142142	180180	220228	206208	130130	197199	225237	225229	180184	127127	190198
ROMO_431	13	433199	4470353	ROMO	156162	168170	150150	233237	298298	142142	141145	312312	419423	221235	154154	144144	176180	224224	186206	130130	201201	221221	000000	176184	127127	194202
ROMO_432	13	433494	4469858	ROMO	156166	178184	150150	229233	296298	142142	143143	308308	415427	233245	154154	142144	180184	220228	208208	000000	193201	221221	221229	172180	127136	194194
ROMO_433	13	433438	4470019	ROMO	156158	182186	150150	217229	280298	142142	143143	342342	415415	243243	154154	144144	000000	000000	186208	139139	000000	221221	229229	180180	136136	182182
ROMO_434	13	433428	4470102	ROMO	166170	168170	150150	229229	292304	138138	143143	298302	407407	237243	150154	144152	176188	220220	206206	000000	193199	193221	217225	168184	127127	186194
ROMO_435	13	433629	4469536	ROMO	166170	180182	150150	221229	296298	142142	145145	342342	419427	235241	154158	142144	184188	220224	208208	130139	195201	221221	229229	172176	127127	194202
